# Supplementary material for: In silico identification of selective cyclodecapeptide inhibitors targeting Plasmodium falciparum Grp78 chaperone
Source: J Comput Aided Mol Des. 2026 Aug 1;40(1):192. doi: 10.1007/s10822-026-00907-1 (PMC13428706; doi:10.1007/s10822-026-00907-1)
Supplement: Supplementary file 1 — Supplementary Material 1 [file 10822_2026_907_MOESM1_ESM.xlsx]

## Sheet: rmsd_prot
Time(ns)	Frame	PfGrp78_Apo	PfGrp78:TrcA	PfGrp78:GS	PfGrp78:NR	PfGrp78:TrcB	PfGrp78:TrcC	HsHspA1B:TrcA	HsHspA1B:GS	PfHsp70-1:GS	PfHsp70-3:GS
0	0	0	0	0	0	0	0	0	0	0	0
0.1	1	2.091	2.568	2.024	1.655	1.788	1.819	2.097	2.74	2.054	1.816
0.2	2	1.997	2.844	2.268	1.928	1.73	2.179	2.9	3.267	3.367	3.092
0.3	3	2.545	3.304	2.374	2.502	1.755	2.601	2.954	4.035	3.645	3.298
0.4	4	2.982	2.811	3.17	2.827	2.483	3.461	3.351	3.79	3.865	4.094
0.5	5	3.109	3.476	3.249	2.582	3.977	3.78	3.488	3.598	4.912	4.834
0.6	6	3.497	3.365	2.57	2.825	4.127	4.046	4.146	4.165	4.585	4.228
0.7	7	3.387	3.324	2.914	2.225	3.684	3.514	3.352	3.897	4.834	4.362
0.8	8	3.839	3.089	2.748	2.891	3.877	3.577	3.606	3.86	5.493	3.73
0.9	9	4.706	3.646	2.782	4.299	4.257	3.829	3.628	4.568	6.017	3.959
1	10	5.454	3.957	3.249	4.525	4.482	3.419	3.443	4.813	6.811	4.493
1.1	11	5.166	3.7	3.494	7.553	4.08	4.594	3.017	4.469	6.382	4.559
1.2	12	5.178	3.659	4.198	7.598	4.576	3.841	2.731	4.377	6.391	3.575
1.3	13	4.649	3.967	4.139	5.425	5.074	4.247	3.077	4.906	6.525	3.532
1.4	14	4.892	3.552	3.319	4.321	4.7	4.043	3.338	4.337	6.401	3.794
1.5	15	4.569	3.009	3.218	4.452	4.637	3.8	4.128	4.342	6.399	4.103
1.6	16	4.827	3.844	3.607	4.743	4.209	3.781	4.012	4.777	6.62	3.921
1.7	17	4.662	3.568	3.38	3.86	4.556	3.74	4.169	4.321	5.861	4.613
1.8	18	4.833	3.564	3.293	4.024	4.977	4.828	3.772	4.904	5.953	4.28
1.9	19	4.861	3.575	3.48	4.862	5.495	4.398	3.842	5.194	6.222	4.849
2	20	5.355	3.944	3.77	3.857	5.154	4.435	4.1	5.541	7.256	4.478
2.1	21	5.592	3.263	3.641	4.535	5.735	4.978	4.102	5.674	7.107	4.649
2.2	22	5.768	3.517	4.536	4.736	6.504	4.282	4.016	5.457	6.677	6.227
2.3	23	6.232	3.26	4.888	4.814	5.803	4.619	4.151	5.24	7.375	6.146
2.4	24	6.974	3.293	4.971	4.7	5.894	5.304	4.227	5.529	6.842	5.757
2.5	25	7.752	3.872	5.305	4.958	5.518	6.167	3.974	5.128	7.555	5.823
2.6	26	7.834	4.283	4.751	5.11	4.938	5.88	3.788	5.019	7.549	4.708
2.7	27	7.727	4.48	4.505	5.749	5.055	5.954	3.737	5.41	8.002	4.354
2.8	28	7.775	4.38	5.09	8.226	5.423	5.801	4.346	5.657	7.847	4.843
2.9	29	7.573	4.089	5.297	5.056	5.7	4.805	4.815	4.97	7.455	5.096
3	30	8.809	4.008	5.148	6.54	6.212	4.612	4.914	5.011	7.618	4.746
3.1	31	8.345	4.602	5.86	7.496	5.563	5.608	5.195	4.423	7.323	5.691
3.2	32	8.251	4.033	6.911	4.702	6.089	5.991	4.937	4.998	6.571	4.804
3.3	33	8.745	3.73	6.062	5.081	6.073	6.683	4.9	4.99	7.281	4.382
3.4	34	8.612	2.845	6.419	5.307	6.571	7.028	4.602	5.173	8.123	4.613
3.5	35	7.202	3.571	6.938	5.226	6.038	7.045	4.566	5.539	9.021	4.432
3.6	36	7.496	3.587	7.23	4.848	6.122	6.023	4.778	5.873	9.332	4.857
3.7	37	7.41	3.443	7.119	4.794	6.39	5.984	4.729	6.068	9.786	5.145
3.8	38	6.981	4.036	7.117	4.701	6.25	6.571	4.758	5.974	9.485	5.253
3.9	39	7.047	4.334	7.336	4.657	7.032	4.878	5.261	5.887	9.512	5.346
4	40	6.892	4.487	6.56	7.178	6.965	5.224	5.071	6.006	10.188	5.283
4.1	41	8.23	4.174	7.269	4.763	7.43	5.402	4.808	5.721	10.436	4.905
4.2	42	8.662	3.868	7.728	7.604	7.154	5.794	5.777	5.945	9.721	4.77
4.3	43	8.204	4.175	7.306	7.255	6.743	5.11	5.419	6.54	10.3	4.853
4.4	44	8.856	4.301	7.206	7.655	7.189	5.634	5.073	6.261	10.393	4.993
4.5	45	8.727	4.487	7.683	7.221	7.463	5.463	5.226	6.308	9.757	4.578
4.6	46	9.268	4.86	7.945	8.584	7.045	5.426	4.904	6.492	10.325	4.053
4.7	47	9.514	4.787	8.188	7.338	7.015	5.137	5.306	6.061	10.657	5.232
4.8	48	8.873	4.246	7.942	5.106	6.711	4.69	5.443	6.468	11.151	4.743
4.9	49	9.174	4.994	7.224	6.142	5.932	4.659	5.744	6.177	11.104	5.072
5	50	8.745	4.567	6.779	5.528	5.471	4.983	6.205	6.273	11.383	4.842
5.1	51	7.776	4.241	6.862	7.287	4.706	4.849	6.392	5.991	11.262	4.625
5.2	52	7.748	4.068	6.844	7.612	4.401	5.026	6.474	6.316	12.219	4.231
5.3	53	8.134	4.274	7.18	8.133	4.235	5.406	6.376	6.042	11.565	4.384
5.4	54	8.113	4.158	7.085	7.875	4.301	5.009	5.384	5.83	10.989	4.716
5.5	55	8.063	4.127	6.557	8.396	3.936	6.223	5.58	5.765	11.332	5.099
5.6	56	7.469	4.113	5.911	7.047	4.643	5.981	5.523	6.262	10.662	4.517
5.7	57	8.489	4.32	6.367	7.362	4.615	5.653	5.868	5.777	11.822	4.655
5.8	58	9.444	4.075	6.24	7.574	4.357	5.544	5.967	6.462	12.343	5.046
5.9	59	9.515	4.073	5.744	7.223	4.412	5.467	5.799	6.289	11.98	5.347
6	60	9.23	4.708	4.908	7.592	4.308	5.294	5.868	6.45	11.328	5.486
6.1	61	8.729	5.251	5.493	7.438	3.76	4.688	5.457	6.558	11.238	5.736
6.2	62	9.128	4.983	6.973	7.229	4.579	5.1	5.742	6.548	11.746	5.643
6.3	63	9.18	5.353	7.545	6.871	4.631	4.817	5.593	6.442	11.659	5.674
6.4	64	8.879	5.263	6.866	5.166	4.58	4.665	5.738	6.424	11.266	5.216
6.5	65	8.708	5.431	6.334	5.146	4.423	4.939	5.148	6.657	11.893	4.87
6.6	66	8.951	5.812	7.502	7.101	5.215	5.594	5.308	6.357	11.758	4.722
6.7	67	9.724	6	7.653	7.741	5.151	6.258	5.42	6.248	10.899	4.149
6.8	68	9.841	5.5	7.037	7.246	4.865	6.698	5.19	6.03	11.171	3.989
6.9	69	9.49	5.368	7.895	7.079	4.584	6.021	4.913	6.036	11.436	4.708
7	70	8.503	4.825	7.955	4.692	4.561	5.972	5.194	6.191	11.848	5.157
7.1	71	8.242	4.759	7.412	3.996	4.558	6.19	5.541	6.01	12.023	5.464
7.2	72	9.2	4.377	7.18	5.392	5.199	5.985	5.65	6.177	11.91	4.949
7.3	73	9.729	5.249	7.612	7.386	4.947	5.838	5.719	6.273	11.641	5.825
7.4	74	10.461	5.822	6.986	4.564	5.43	5.729	5.045	6.787	11.684	7.138
7.5	75	10.202	6.464	7.322	6.736	5.53	6.431	5.521	6.582	10.864	6.217
7.6	76	9.627	6.661	7.418	7.171	5.53	5.475	4.603	6.645	11.345	6.018
7.7	77	9.843	6.458	7.437	7.107	4.799	6.377	5.122	6.205	11.423	5.791
7.8	78	9.175	5.971	8.072	7.927	5.154	7.01	5.779	5.975	10.64	5.789
7.9	79	9.168	6.477	8.262	7.338	6.031	7.321	5.992	5.727	10.733	5.666
8	80	8.273	6.737	7.853	7.857	5.375	6.689	5.974	6.059	10.424	6.153
8.1	81	8.371	6.624	7.987	7.389	5.468	6.262	5.902	5.77	10.305	6.419
8.2	82	8.486	5.475	8.187	8.525	5.361	5.43	5.504	5.919	9.975	7.248
8.3	83	8.082	5.771	7.972	7.963	5.045	6.015	5.806	5.936	10.489	7.345
8.4	84	7.654	5.837	7.857	8.219	4.914	6.376	5.248	6.517	11.406	8.409
8.5	85	7.557	6.307	7.289	8.299	5.66	6.363	4.388	6.358	11.679	7.025
8.6	86	7.413	5.87	8.47	7.774	6.151	6.871	4.095	6.417	12.124	6.182
8.7	87	7.722	6.552	7.643	8.447	6.507	7.038	4.275	6.251	12.652	5.852
8.8	88	7.679	6.412	7.606	8.729	5.904	7.125	4.364	6.021	12.688	6.553
8.9	89	6.881	5.636	7.448	7.875	6.121	7.17	4.494	5.696	13.455	6.818
9	90	7.561	6.951	7.388	8.182	5.408	6.243	4.386	6.065	14.162	6.712
9.1	91	6.824	7.54	7.432	8.368	5.203	6.335	5.024	6.12	13.504	6.442
9.2	92	6.694	7.445	6.822	8.224	5.383	6.348	5.122	5.839	12.526	7.621
9.3	93	7.077	7.23	6.571	7.002	5.197	6.766	4.58	6.109	13.323	7.715
9.4	94	7.396	6.437	6.858	8.905	5.561	7.179	4.59	5.242	12.885	7.872
9.5	95	7.721	6.147	6.795	9.933	5.479	7.275	4.46	5.645	12.385	8.605
9.6	96	8.03	5.563	6.251	9.078	5.549	6.681	4.656	5.214	12.854	9.358
9.7	97	8.018	6.101	6.441	8.16	6.254	5.984	4.253	5.197	13.299	8.983
9.8	98	7.378	6.386	6.727	6.535	6.041	6.945	4.15	4.866	13.452	8.571
9.9	99	7.508	6.313	6.462	7.047	5.449	6.458	4.669	5.386	13.517	8.176
10	100	7.65	6.016	6.9	8.538	5.192	6.315	4.771	4.759	13.262	8.475
10.1	101	7.28	5.647	6.349	9.647	4.363	6.257	4.584	4.509	13.885	7.874
10.2	102	6.822	5.735	6.228	9.866	4.498	6.962	5.149	4.766	13.327	9.296
10.3	103	7.059	4.961	5.871	9.393	4.958	7.406	4.779	4.838	13.524	9.266
10.4	104	7.393	5.057	5.827	9.54	5.128	7.5	5.22	4.735	13.163	9.997
10.5	105	7.318	5.627	6.268	10.166	5.485	7.834	5.287	5.651	12.821	10.22
10.6	106	7.911	5.736	5.145	10.372	5.267	6.857	5.165	5.098	13.766	10.191
10.7	107	7.823	5.562	5.376	9.191	5.917	7.386	5.21	4.872	13.254	10.03
10.8	108	7.877	5.987	5.834	9.968	5.35	7.971	5.363	4.864	13.582	10.89
10.9	109	7.951	6.51	5.912	10.24	5.051	8.328	5.126	4.598	13.34	10.94
11	110	7.963	6.66	5.922	10.241	6.335	7.542	5.079	4.892	12.76	9.382
11.1	111	8.086	6.982	6.27	10.119	5.576	7.676	5.369	5.286	12.95	10.463
11.2	112	8.349	7	6.142	9.77	5.346	7.444	5.255	5.143	13.29	10.614
11.3	113	8.396	7.605	5.644	9.687	5.234	7.164	5.011	4.711	13.052	10.155
11.4	114	8.527	7.4	5.527	9.417	5.658	6.784	5.422	4.431	13.573	10.573
11.5	115	7.868	7.652	6.474	9.606	5.219	6.509	5.673	4.511	13.561	10.048
11.6	116	8.1	7.305	6.347	9.881	5.331	5.8	5.634	4.781	13.766	9.221
11.7	117	8.019	6.651	6.59	9.504	5.31	5.687	5.496	4.542	13.419	9.185
11.8	118	8.48	6.033	6.505	10.569	4.683	5.57	5.284	5.083	13.079	7.963
11.9	119	8.324	6.377	6.672	11.132	4.516	5.728	5.25	5.367	12.801	6.811
12	120	8.819	6.838	6.507	11.001	4.787	5.865	4.789	5.013	13.743	7.045
12.1	121	9.143	6.78	6.922	10.729	4.722	5.799	4.756	4.706	13.225	6.79
12.2	122	9	7.123	6.778	9.978	5.253	5.403	4.783	5.052	13.62	6.802
12.3	123	8.692	7.391	6.907	9.233	5.105	6.055	5.078	5.084	13.42	6.649
12.4	124	8.405	7.695	7.23	9.579	4.557	6.076	4.976	5.307	13.742	7.624
12.5	125	8.388	7.277	7.406	10.694	4.548	7.273	5.143	4.807	13.199	7.895
12.6	126	8.589	6.515	7.224	9.73	4.66	6.648	5.202	5.36	13.357	7.672
12.7	127	8.598	7.565	6.917	10.137	4.324	6.96	5.644	5.738	12.945	7.5
12.8	128	9.046	7.449	7.563	10.197	4.299	7.637	5.832	5.901	12.944	7.308
12.9	129	8.964	7.611	7.491	10.017	4.158	7.486	5.01	5.757	13.029	6.282
13	130	9.302	8.338	7.98	8.366	4.284	7.629	4.982	6.081	13.161	5.515
13.1	131	9.56	8.053	8.055	9.901	4.44	7.058	5.444	5.78	13.219	5.777
13.2	132	9.792	8.245	8.43	9.331	5.096	7.085	4.989	5.553	13.592	5.63
13.3	133	8.601	7.775	8.764	8.172	4.879	7.355	4.922	5.6	13.418	5.1
13.4	134	7.84	7.508	8.438	7.509	4.074	6.966	5.09	5.702	13.106	5.339
13.5	135	8.564	7.951	8.446	7.617	5.229	6.825	4.904	5.47	13.447	5.995
13.6	136	8.085	8.197	8.994	9.117	5.074	7.651	5.094	5.05	13.735	6.102
13.7	137	8.394	8.755	7.873	9.365	4.995	6.977	4.943	5.176	13.576	6.673
13.8	138	8.717	9.01	7.869	9.439	5.466	6.591	5.051	5.415	13.706	6.272
13.9	139	8.47	9.015	6.821	9.047	4.649	6.874	5.322	4.803	13.752	5.746
14	140	9.536	8.704	6.665	9.969	4.07	6.625	5.24	4.811	13.191	5.444
14.1	141	10.03	8.337	6.55	12.155	4.307	5.861	5.374	4.853	13.101	5.044
14.2	142	10.105	8.168	6.87	11.848	4.187	5.708	5.712	4.96	13.507	5.134
14.3	143	9.569	8.142	7.048	12.103	4.266	4.979	5.387	5.102	12.877	4.961
14.4	144	10.203	8.289	7.095	12.757	4.464	4.92	6.452	5.084	12.81	5.149
14.5	145	9.255	8.104	7.023	12.535	4.326	4.657	6.421	4.912	13.42	5.121
14.6	146	8.191	8.325	6.916	12.35	4.922	5.015	5.958	5.049	13.593	6.259
14.7	147	8.606	7.893	6.455	12.303	4.507	4.875	6.093	5.75	13.192	5.681
14.8	148	9.119	7.153	5.764	11.55	4.183	5.756	6.39	5.992	13.184	6.715
14.9	149	8.861	6.814	6.257	12.029	4.582	5.934	5.247	6.061	13.357	6.123
15	150	8.302	7.102	6.699	11.18	4.812	7.064	5.42	6.273	13.006	6.058
15.1	151	8.399	7.662	6.517	10.446	5.016	6.641	5.63	5.441	13.167	6.271
15.2	152	8.135	7.736	7.077	10.693	5.733	5.944	5.59	5.609	12.939	5.779
15.3	153	8.275	7.695	6.495	9.638	5.274	5.68	5.046	5.553	12.758	5.467
15.4	154	8.629	7.713	6.82	9.404	3.967	5.495	5.449	5.382	13.274	5.789
15.5	155	8.442	7.564	6.74	9.437	3.95	4.885	5.194	5.805	12.484	5.686
15.6	156	9.176	7.671	6.68	10.027	3.933	4.887	5.759	5.894	13.199	5.536
15.7	157	8.928	7.492	6.313	10.167	3.884	5.253	5.608	6.616	12.64	5.709
15.8	158	8.762	7.503	6.341	10.574	4.378	5.575	5.415	6.594	12.933	5.352
15.9	159	8.339	7.574	6.061	10.95	4.19	5.406	4.803	6.635	12.531	4.87
16	160	8.215	7.471	6.015	12.866	3.958	5.77	5.417	6.408	12.455	5.115
16.1	161	7.882	7.695	6.189	12.951	3.681	5.722	5.232	6.433	12.948	5.313
16.2	162	7.322	7.16	6.338	13.002	3.913	6.417	5.822	7.244	12.458	5.409
16.3	163	7.236	6.715	6.691	12.234	3.748	6.378	5.25	6.471	12.442	5.626
16.4	164	7.493	6.701	6.88	11.833	3.275	5.92	5.027	6.539	12.489	5.423
16.5	165	7.114	7.384	6.538	12.29	3.189	5.732	4.782	6.871	12.022	5.463
16.6	166	7.716	7.573	6.303	11.715	3.298	5.344	5.227	7.361	12.134	5.085
16.7	167	7.523	7.451	6.592	10.918	3.71	5.444	5.727	7.564	11.819	5.162
16.8	168	8.587	7.675	6.794	10.386	3.943	5.23	5.291	7.203	11.846	5.089
16.9	169	8.531	8.124	6.709	9.027	3.881	5.847	5.344	7.002	12.277	5.253
17	170	8.45	8.141	6.664	8.756	3.882	6.329	5.42	7.037	11.499	5.278
17.1	171	8.586	8.113	6.848	10.174	3.896	6.479	5.421	7.099	11.698	5.302
17.2	172	8.091	7.691	7.215	9.771	4.186	6.485	5.052	6.542	11.858	5.565
17.3	173	8.35	7.168	6.849	10.102	3.842	6.263	5.211	6.146	12.522	5.496
17.4	174	8.287	7.706	6.785	9.853	3.985	6.269	4.962	6.223	12.564	5.698
17.5	175	8.311	7.667	6.96	9.938	3.594	6.165	4.917	6.468	13.26	5.88
17.6	176	8.533	7.394	6.723	10.115	3.415	6.386	4.948	6.45	12.581	5.836
17.7	177	8.023	7.72	6.975	10.191	3.35	6.131	4.615	6.272	13.405	5.503
17.8	178	8.818	7.71	7.518	10.867	3.325	5.722	5.426	6.466	12.801	5.728
17.9	179	9.021	7.929	6.735	11.336	3.308	5.711	4.84	6.534	12.133	5.52
18	180	8.448	7.918	6.818	11.098	3.323	5.695	5.104	6.651	12.355	5.575
18.1	181	9.071	7.98	7.222	11.157	3.489	5.962	5.481	6.182	12.494	5.614
18.2	182	9.121	7.922	7.272	10.696	3.383	6.301	5.525	5.893	12.806	5.643
18.3	183	8.7	7.728	6.35	11.078	3.598	5.763	5.902	6.098	12.878	5.343
18.4	184	8.567	7.347	6.961	11.816	3.755	5.732	5.878	6.003	13.345	5.839
18.5	185	8.452	7.803	6.883	12.334	4.202	5.468	5.602	6.061	12.841	5.424
18.6	186	7.908	7.462	7.141	13.647	4.908	5.281	5.245	5.825	12.432	5.534
18.7	187	8.159	7.781	7.077	12.914	4.954	5.346	5.457	6.157	11.848	5.752
18.8	188	8.625	7.828	7.023	11.66	5.018	4.722	5.293	6.118	12.382	5.656
18.9	189	7.692	7.687	7.291	13.229	3.974	4.466	4.822	6.414	12.021	5.464
19	190	7.853	7.252	7.219	12.922	3.798	4.587	4.892	6.255	12.68	5.606
19.1	191	8.066	7.592	7.292	12.052	4.221	3.89	5.018	6.189	12.528	5.569
19.2	192	8.465	7.874	7.34	12.252	3.924	4.646	4.564	6.493	12.291	5.545
19.3	193	8.206	7.103	6.971	12.64	3.989	4.352	5.148	6.561	12.493	5.516
19.4	194	8.808	7.469	7.182	11.876	5.101	4.237	5.093	6.502	12.597	4.843
19.5	195	8.485	7.638	6.833	12.345	4.884	4.199	5.698	6.365	11.542	4.579
19.6	196	8.51	7.713	6.666	12.231	5.231	3.822	5.103	6.059	11.473	4.952
19.7	197	7.727	7.761	6.589	11.681	4.842	4.303	5.361	6.034	12.122	5.562
19.8	198	6.826	7.483	6.725	11.907	5.527	4.028	6	6.511	12.705	5.59
19.9	199	6.195	7.208	6.754	11.209	5.123	4.301	6.542	6.488	12.381	5.463
20	200	6.497	6.909	6.966	11.168	5.275	4.264	6.281	6.009	12.647	5.392
20.1	201	5.825	7.031	6.562	11.381	5.07	4.171	6.064	5.966	12.309	4.617
20.2	202	5.949	6.439	6.419	10.842	5.433	4.443	5.77	6.519	12.513	4.83
20.3	203	6.162	6.422	6.993	11.931	5.989	4.376	5.707	6.563	12.739	4.994
20.4	204	6.067	6.557	6.806	12.583	5.261	4.821	5.972	6.435	12.562	5.129
20.5	205	6.51	6.365	7	12.116	5.357	4.722	5.601	5.795	12.729	5.055
20.6	206	6.114	6.426	7.333	13.131	5.312	5.556	5.571	5.889	12.875	6.216
20.7	207	5.88	7.322	7.006	12.991	5.279	4.645	5.803	5.847	13.011	6.158
20.8	208	7.194	6.998	7.04	12.99	4.945	4.704	6.57	5.915	12.305	6.102
20.9	209	7.883	7.116	7.112	12.419	5.026	5.155	5.624	6.213	12.088	5.981
21	210	8.322	7.117	6.892	11.556	5.416	5.847	5.592	6.044	12.393	6.34
21.1	211	7.655	7.379	6.843	12.675	5.04	6.351	5.716	6.304	12.297	6.153
21.2	212	7.508	7.173	7.096	12.005	5.417	5.085	5.603	6.151	12.039	5.503
21.3	213	7.193	7.059	7.28	11.386	5.744	4.424	5.958	6.225	12.281	5.638
21.4	214	7.949	7.039	7.062	10.988	5.237	3.672	5.862	6.052	12.23	5.759
21.5	215	7.787	7.784	7.299	10.934	5.585	3.727	6.004	6.169	11.957	5.508
21.6	216	7.65	7.334	6.941	10.679	6.035	3.471	6.876	6.237	11.858	5.259
21.7	217	7.762	7.718	7.241	11.209	6.127	4.025	7.287	6.191	11.664	5.418
21.8	218	7.546	7.542	7.096	11.534	6.297	4.415	6.612	6.16	11.795	5.252
21.9	219	7.571	7.203	6.709	11.198	6.681	4.376	7.07	5.728	11.518	5.331
22	220	7.45	7.313	6.536	10.585	6.139	3.771	6.961	5.74	11.544	5.541
22.1	221	7.701	7.441	6.93	11.272	5.263	3.82	6.971	6.239	11.379	5.466
22.2	222	8.458	7.85	6.792	10.576	4.432	3.575	6.955	6.002	11.675	4.942
22.3	223	8.629	7.275	6.667	10.779	4.907	3.388	7.076	5.843	11.949	4.724
22.4	224	9.304	7.332	6.722	8.557	4.676	3.633	7.055	5.919	11.675	4.809
22.5	225	9.419	7.533	6.711	10.519	4.3	3.778	7.183	6.269	12.079	4.556
22.6	226	9.039	7.789	6.843	11.13	4.316	3.776	7.483	6.428	12.23	5.047
22.7	227	8.743	7.793	6.661	10.194	4.09	4.354	7.489	6.398	12.156	5.17
22.8	228	7.892	6.952	6.363	9.524	5.293	4.199	7.539	6.617	12.553	5.226
22.9	229	8.47	8.01	6.951	9.107	5.426	4.669	7.662	6.569	12.201	5.264
23	230	8.439	7.471	6.754	9.038	5.168	4.498	7.275	6.646	11.759	5.154
23.1	231	7.76	7.452	6.801	8.729	5.325	4.131	6.753	6.886	11.895	5.62
23.2	232	7.875	7.769	6.811	8.402	6.322	4.6	6.549	6.95	12.005	5.928
23.3	233	8.115	7.672	6.896	9.014	6.755	4.371	6.129	6.891	11.862	6.088
23.4	234	7.292	7.073	6.637	8.445	6.955	4.96	5.683	6.953	11.685	6.575
23.5	235	7.465	7.388	6.303	7.828	6.537	4.352	5.64	6.754	11.512	7.458
23.6	236	7.475	6.901	6.456	7.852	6.695	4.22	5.792	6.814	11.681	7.545
23.7	237	7.711	7.204	6.327	6.193	6.418	3.719	5.883	7.029	11.471	7.554
23.8	238	7.399	7.335	6.158	5.744	6.279	3.928	5.803	6.826	10.975	7.703
23.9	239	7.173	7.672	6.53	6.651	5.751	3.403	5.246	7.104	10.992	6.638
24	240	7.147	7.788	6.151	7.165	5.978	3.459	5.458	7.172	10.59	6.162
24.1	241	6.998	8.228	6.267	7.887	5.73	3.591	5.843	7.006	10.63	5.868
24.2	242	7.159	8.032	6.239	6.417	4.992	4.064	6.045	6.909	10.9	5.399
24.3	243	7.623	7.241	6.751	6.994	4.895	3.966	5.837	7.019	11.08	5.077
24.4	244	7.433	6.887	6.727	8.505	5.622	4.816	5.582	6.623	11.15	5.056
24.5	245	7.014	7.468	6.327	6.724	5.917	3.975	5.673	6.549	11.493	5.128
24.6	246	6.527	7.467	6.576	6.822	6.074	3.594	5.676	6.467	11.107	5.083
24.7	247	6.373	7.481	6.293	7.035	6.796	3.928	5.965	6.481	10.825	5.44
24.8	248	6.227	7.809	6.471	7.02	6.517	3.57	6.111	6.311	11.24	5.36
24.9	249	6.208	8.116	6.544	7.344	6.599	3.18	6.536	6.628	10.993	5.423
25	250	6.772	8.191	6.569	7.022	5.716	3.213	6.614	6.841	10.501	5.637
25.1	251	6.474	7.19	7.113	8.211	5.901	3.699	6.104	7.037	10.697	6.287
25.2	252	6.5	6.659	6.624	7.976	4.585	3.682	5.931	6.986	11.125	5.965
25.3	253	6.713	7.017	6.233	8.056	4.712	3.797	5.971	6.946	10.761	5.479
25.4	254	6.827	7.186	5.984	7.801	5.314	3.532	5.98	7.068	11.038	5.669
25.5	255	7.406	8.051	6.332	6.522	5.414	3.474	5.858	7.173	11.347	5.875
25.6	256	7.339	7.46	6.228	7.221	6.79	3.881	6.231	6.871	10.906	5.553
25.7	257	6.973	7.046	6.851	8.837	7.527	4.106	5.974	6.806	10.887	5.891
25.8	258	6.941	7.137	6.378	7.071	7.145	4.198	5.408	7.028	11.184	5.485
25.9	259	6.586	7.169	6.958	7.43	6.379	3.944	5.512	6.987	11.068	5.242
26	260	7.422	7.201	6.661	6.602	6.287	3.846	5.652	6.986	10.421	5.363
26.1	261	7.272	7.711	6.896	6.549	6.426	3.711	6.282	6.915	10.644	5.256
26.2	262	8.241	8.034	6.831	7.166	6.7	3.171	5.978	6.939	10.542	4.962
26.3	263	7.928	7.754	7.218	6.98	5.922	3.261	6.415	6.798	10.127	5.33
26.4	264	6.53	8.212	7.159	7.789	5.956	3.529	6.254	6.377	10.04	5.506
26.5	265	7.196	8.32	6.617	8.046	5.283	4.137	6.367	6.977	9.869	5.701
26.6	266	6.569	7.96	6.069	7.523	4.934	3.465	6.304	6.863	9.943	5.632
26.7	267	7.225	7.525	6.029	9.349	5.343	4.096	5.877	6.812	10.013	6.273
26.8	268	6.965	7.626	6.678	6.183	4.885	5.436	6.26	6.725	9.686	6.048
26.9	269	6.156	7.635	6.22	7.608	5.375	5.554	5.709	6.984	9.863	6.225
27	270	6.181	7.783	6.215	8.016	5.505	5.933	5.62	7.029	9.574	6.337
27.1	271	7.059	7.739	6.544	7.93	5.434	6.777	6.018	6.857	9.452	5.685
27.2	272	7.105	8.064	6.945	7.869	4.263	7.943	5.574	7.038	9.612	4.982
27.3	273	7.802	8.71	7.521	8.241	4.872	7.693	5.39	6.969	9.332	5.384
27.4	274	7.863	8.825	6.471	8.244	4.388	8.136	5.483	6.918	9.369	6.001
27.5	275	7.69	8.626	6.908	7.461	4.079	7.539	4.994	7.016	9.468	6.07
27.6	276	7.649	8.709	6.403	7.918	4.153	7.79	5.197	7.055	10.178	5.612
27.7	277	7.279	9.161	6.176	7.561	4.446	7.809	5.125	6.981	10.04	5.533
27.8	278	7.865	8.353	6.257	9.219	3.831	8.189	5.035	7.249	10.353	5.455
27.9	279	7.85	8.827	6.119	9.89	4.173	8.601	5.065	7.048	10.676	5.208
28	280	8.597	7.817	6.276	9.606	4.319	8.53	5.104	7.009	10.559	5.821
28.1	281	8.653	8.552	5.986	8.309	5.126	8.03	5.012	7.024	10.25	5.225
28.2	282	9.979	8.414	6.139	8.399	4.753	7.14	5.278	6.925	10.226	5.131
28.3	283	9.227	8.462	6.646	9.046	4.361	6.104	5.053	7.049	10.689	5.092
28.4	284	8.581	8.525	6.741	8.446	4.983	6.987	4.994	6.97	10.302	5.074
28.5	285	7.5	8.297	6.915	8.81	5.44	7.306	5.024	7.097	10.492	5.72
28.6	286	8.259	8.059	7.052	8.366	6.136	6.79	4.583	6.987	10.633	5.806
28.7	287	7.773	7.581	7.032	7.741	5.858	6.507	5.475	6.923	10.534	6.08
28.8	288	7.803	7.232	7.199	8.218	6.973	6.325	5.195	7.113	10.721	6.046
28.9	289	8.108	7.399	6.683	8.409	7.21	5.593	5.154	6.988	10.049	6.488
29	290	8.06	7.911	7.015	8.931	7.031	6.083	5.459	6.888	9.875	5.856
29.1	291	8.086	8.265	6.421	9.248	7.486	5.166	5.585	6.964	9.963	5.791
29.2	292	8.197	7.806	6.709	9.331	7.671	5.815	5.823	7.17	10.107	5.821
29.3	293	8.095	7.755	6.777	10.241	7.536	5.942	5.471	7.006	9.671	5.73
29.4	294	8.719	8.1	6.385	10.53	7.031	5.885	5.407	7.227	9.871	5.372
29.5	295	8.809	7.548	6.543	9.922	6.91	6.222	5.183	7.397	10.059	4.956
29.6	296	8.517	7.693	6.617	10.15	6.97	5.947	5.773	7.22	9.528	5.069
29.7	297	8.141	7.646	6.466	10.744	7.014	6.504	6	7.382	9.667	5.127
29.8	298	9.2	8.548	6.788	10.366	7.228	7.11	6.438	7.312	9.247	4.893
29.9	299	8.652	8.179	6.725	12.374	6.716	7.629	5.847	7.395	9.27	5.247
30	300	8.421	7.996	6.801	12.583	6.589	7.042	6.894	7.412	9.254	5.254
30.1	301	8.581	7.905	6.719	12.628	6.943	6.641	6.092	7.167	9.145	5.282
30.2	302	8.509	7.898	7.137	12.424	6.978	6.128	6.075	6.889	9.614	5.405
30.3	303	7.705	7.626	6.5	12.311	6.199	6.144	6.211	7.308	9.459	5.553
30.4	304	7.232	7.432	6.415	11.898	6.064	6.245	6.575	6.981	9.192	5.304
30.5	305	7.979	8.089	7.014	11.587	7.216	5.797	6.232	6.902	9.108	4.695
30.6	306	7.439	7.686	7.018	11.357	6.468	5.21	5.709	7.378	9.172	4.657
30.7	307	8.359	7.612	6.579	11.332	6.075	5.41	5.311	7.399	8.804	4.621
30.8	308	8.343	8.052	6.502	11.436	6.522	5.167	5.319	7.433	8.908	4.73
30.9	309	8.064	7.649	6.735	11.035	6.152	6.216	5.263	7.465	9.14	4.583
31	310	7.514	7.786	7.087	10.992	6.809	5.853	5.274	7.41	9.438	4.574
31.1	311	7.843	7.578	6.695	10.873	7.152	5.799	5.358	7.463	9.685	4.499
31.2	312	8.467	8.191	6.782	11.336	6.599	6.166	5.92	7.466	10.441	4.819
31.3	313	8.058	7.742	6.695	11.161	7.463	6.313	5.784	7.423	10.004	4.988
31.4	314	7.704	7.508	6.961	11.91	8.209	6.801	6.007	7.466	9.38	5.375
31.5	315	7.338	7.509	6.515	11.609	8.815	6.569	5.969	7.721	9.492	5.142
31.6	316	7.618	7.822	7.029	11.82	8.169	7.2	6.105	7.769	9.021	5.11
31.7	317	7.528	8.223	6.869	11.837	7.779	7.32	5.941	7.829	9.316	5.086
31.8	318	7.287	8.304	6.599	12.438	8.569	7.287	5.697	7.455	9.182	5.275
31.9	319	7.501	8.221	6.322	12.975	8.493	7.643	5.742	7.271	8.927	5.378
32	320	7.725	8.207	6.292	13.234	7.7	7.168	5.835	7.155	8.813	4.87
32.1	321	8.05	8.402	6.072	12.301	7.778	8.992	5.72	7.042	8.956	5.185
32.2	322	8.002	8.217	6.107	11.911	7.702	8.569	5.523	7.599	9.044	5.381
32.3	323	8.333	8.164	6.602	11.572	7.397	8.453	5.819	7.674	9.003	5.036
32.4	324	8.057	8.498	6.544	11.903	6.061	8.26	5.677	7.474	8.983	4.919
32.5	325	7.732	7.931	7.173	11.678	6.369	7.933	5.516	7.334	8.934	5.183
32.6	326	7.617	7.932	6.365	11.68	6.546	8.213	5.151	7.216	9.098	4.923
32.7	327	7.97	7.805	6.414	11.581	6.954	8.811	5.709	7.166	8.834	4.57
32.8	328	8.317	7.452	6.698	11.434	7.048	8.722	5.263	7.309	8.985	5.28
32.9	329	8.326	7.47	6.809	11.941	6.392	9.668	5.494	7.22	9.216	5.73
33	330	7.932	7.627	6.97	12.783	6.362	8.966	5.525	7.177	9.083	5.665
33.1	331	7.588	6.599	6.748	12.644	6.691	8.529	5.791	6.974	9.113	5.185
33.2	332	7.426	6.309	7.119	12.676	6.002	8.949	5.986	6.886	9.322	5.758
33.3	333	7.658	6.782	6.974	12.619	6.384	8.272	5.88	6.766	9.695	5.61
33.4	334	7.599	6.204	6.976	12.248	6.751	8.504	5.458	6.756	9.77	5.471
33.5	335	7.725	6.781	6.863	12.365	7.149	7.782	5.379	6.746	9.695	5.335
33.6	336	7.859	6.995	6.863	11.876	7.51	7.32	4.975	6.868	10.08	5.144
33.7	337	7.785	6.544	7.202	12.066	8.464	7.55	5.363	6.632	9.934	5.417
33.8	338	8.383	5.835	6.516	12.189	7.632	7.747	5.527	7.041	10.599	5.818
33.9	339	7.987	6.317	6.046	12.422	6.168	7.962	5.464	7.272	11.159	5.731
34	340	8.302	5.969	6.42	12.444	6.128	7.856	5.416	7.349	10.766	6.568
34.1	341	8.175	5.964	6.264	12.653	6.623	7.586	5.63	7.251	10.84	5.748
34.2	342	7.543	5.591	6.296	12.347	6.681	7.717	5.43	7.071	11.051	5.83
34.3	343	7.259	5.889	6.424	12.335	5.885	7.468	5.455	7.002	10.669	5.526
34.4	344	7.576	6.33	5.919	11.862	5.017	7.356	5.298	7.206	10.119	5.475
34.5	345	7.833	5.93	6.41	11.724	5.096	6.674	5.812	7.04	9.909	5.216
34.6	346	8.109	6.323	6.672	11.975	4.857	5.248	5.985	6.955	9.502	5.521
34.7	347	8.504	6.403	6.27	12.246	5.239	4.977	5.904	7.221	9.289	6.034
34.8	348	8.487	7.055	6.159	12.429	4.647	5.224	6.223	7.247	9.041	5.738
34.9	349	8.201	7.483	6.608	12.505	4.744	5.171	5.62	7.175	9.598	7.293
35	350	8.443	7.211	6.256	12.42	4.571	4.991	5.807	7.289	9.301	7.755
35.1	351	8.038	8.129	6.568	12.477	4.782	5.257	5.689	7.467	9.829	7.713
35.2	352	8.136	8.34	6.989	12.436	5.585	5.464	5.693	6.921	9.954	9.106
35.3	353	8.196	6.914	6.589	12.404	5.879	5.216	5.633	7.282	9.607	8.147
35.4	354	8.373	7.507	6.601	12.813	5.975	5.617	5.955	7.067	9.384	7.855
35.5	355	7.969	7.169	6.262	12.455	5.853	5.975	6.214	7.23	9.724	7.427
35.6	356	8.933	6.424	6.52	12.156	5.61	6.24	6.732	7.113	9.779	8.183
35.7	357	8.207	6.135	5.881	12.481	5.096	6.363	6.588	7.084	9.725	7.612
35.8	358	8.577	6.73	6.545	12.606	5.872	6.164	7.009	7.203	9.52	7.205
35.9	359	8.755	6.825	5.909	12.72	5.682	5.593	6.986	7.217	9.847	6.683
36	360	8.281	7.198	6.209	12.544	5.793	5.773	6.627	7.002	9.482	6.657
36.1	361	8.727	6.856	6.27	12.639	5.642	5.619	6.863	7.061	9.357	6.326
36.2	362	8.539	6.218	6.489	12.951	5.746	5.416	7.065	7.309	9.272	6.219
36.3	363	9.004	6.772	6.409	12.601	5.569	5.468	6.577	7.344	9.474	6.461
36.4	364	9.38	6.665	6.439	12.593	5.698	6.41	6.78	7.353	9.206	6.133
36.5	365	9.633	7.791	6.271	12.683	5.532	6.197	6.367	7.215	9.074	7.479
36.6	366	9.831	7.989	5.883	12.724	5.353	6.202	6.013	6.989	9.275	6.504
36.7	367	9.394	7.582	5.924	12.463	5.57	6.245	7.368	6.957	9.863	5.455
36.8	368	9.151	7.352	6.002	12.094	5.515	5.794	6.981	7.205	9.833	5.595
36.9	369	9.677	7.706	6.064	12.16	4.367	6.223	7.013	6.957	9.085	6.362
37	370	9.423	7.25	6.623	11.987	4.287	6.885	8.141	7.17	9.114	6.434
37.1	371	8.904	7.411	6.432	11.824	4.187	7.31	7.724	7.227	9.143	6.064
37.2	372	9.24	6.799	6.385	11.945	4.69	7.358	7.086	7.249	9.489	6.689
37.3	373	9.351	6.539	6.604	11.867	4.765	6.524	7.338	7.147	9.423	5.992
37.4	374	8.983	6.475	6.442	12.015	4.644	6.609	7.246	7.048	9.999	6.16
37.5	375	9.459	6.764	6.509	12.087	4.536	6.105	7.221	7.008	10.035	6.202
37.6	376	9.487	7.134	6.4	12.122	5.238	5.703	6.894	7.188	10.086	6.63
37.7	377	9.632	7.711	6.444	11.839	5.453	5.885	7.49	7.193	10.531	5.962
37.8	378	10.343	7.765	6.283	11.853	4.771	6.038	7.543	7.276	10.457	6.019
37.9	379	9.219	7.24	6.466	12.091	4.905	6.355	6.614	7.068	10.972	6.537
38	380	8.881	7.401	6.83	11.977	5.46	6.132	5.746	6.955	10.865	6.873
38.1	381	8.48	6.854	6.509	11.959	4.945	5.822	5.682	6.862	10.977	7.072
38.2	382	8.562	7.121	6.829	11.915	4.628	5.438	6.054	6.821	11.725	7.108
38.3	383	7.885	6.981	6.831	11.896	5.15	4.825	5.842	6.977	11.732	5.737
38.4	384	8.401	7.272	6.86	12.104	5.342	5.113	6.478	7.056	11.762	5.288
38.5	385	8.685	7.201	7.09	12.147	5.956	5.601	6.392	7.161	11.624	5.389
38.6	386	8.547	7.448	6.509	12.078	6.138	5.257	6.381	7.21	11.321	5.963
38.7	387	8.456	7.46	6.324	12.011	5.584	6.113	5.893	7.238	11.174	6.409
38.8	388	7.599	7.688	6.731	12.007	5.945	5.792	5.819	7.081	11.532	6.528
38.9	389	8.222	7.646	6.614	12.334	5.847	5.99	6.419	7.232	11.534	6.191
39	390	8.284	7.666	6.581	11.901	5.951	5.851	6.512	7.333	11.148	7.166
39.1	391	8.002	7.008	7.025	11.899	5.91	5.747	6.403	7.202	11.354	6.174
39.2	392	8.006	6.999	6.762	11.852	5.883	5.168	6.505	7.194	11.14	6.245
39.3	393	8.589	7.721	6.492	11.695	5.699	4.599	6.397	7.229	10.829	7.373
39.4	394	9.216	7.87	6.459	11.709	5.632	4.913	6.603	7.19	10.73	7.105
39.5	395	9.743	8.264	6.723	11.887	5.207	5.533	6.464	7.229	11.408	6.36
39.6	396	9.451	8.12	6.258	11.656	5.596	5.499	6.286	7.211	11.421	6.291
39.7	397	9.568	8.158	7.16	11.54	6.293	5.604	6.478	7.418	11.21	6.41
39.8	398	10.327	8.274	6.826	11.564	5.886	4.977	6.022	7.173	11.385	6.191
39.9	399	10.085	7.97	7.595	11.565	5.833	5.378	5.988	7.134	11.422	6.532
40	400	9.559	8.1	7.817	11.576	5.248	5.222	6.412	7.255	10.968	6.594
40.1	401	8.849	8.195	7.094	11.177	5.85	5.778	6.583	7.511	10.501	6.758
40.2	402	8.384	8.193	8.049	11.322	5.962	5.761	7.096	7.115	10.849	6.206
40.3	403	8.226	8.417	7.604	11.379	5.723	5.115	6.82	7.038	11.279	7.255
40.4	404	8.402	7.802	7.074	11.15	5.534	4.789	7.799	7.079	10.837	7.611
40.5	405	8.662	7.605	6.783	11.358	5.784	4.121	7.539	7.086	10.469	7.598
40.6	406	8.885	7.499	6.875	11.539	6.673	4.197	6.942	6.845	11.006	7.638
40.7	407	8.188	8.029	6.52	11.35	6.811	4.327	6.603	7.086	11.469	6.941
40.8	408	7.818	8.323	6.816	11.322	6.955	3.924	7.155	6.97	11.287	7.897
40.9	409	7.368	8.022	7.069	11.253	7.258	4.633	6.65	7.006	10.752	8.137
41	410	7.714	8.812	6.967	11.33	6.965	4.938	6.761	6.889	10.999	7.37
41.1	411	7.862	9.295	6.881	11.553	6.408	4.409	6.643	7.097	10.85	7.228
41.2	412	7.714	9.258	7.128	11.815	6.772	4.2	7.038	7.084	10.399	7.564
41.3	413	7.912	9.717	7.13	11.591	6.012	4.063	6.996	7.183	10.536	7.454
41.4	414	7.687	8.924	6.85	11.517	6.544	3.424	6.796	6.955	10.491	7.881
41.5	415	7.399	8.787	6.934	11.44	6.309	4.247	7.313	7.006	10.173	8.073
41.6	416	7.295	8.458	7.232	11.591	6.698	4.096	7.051	6.645	10.218	8.086
41.7	417	7.991	7.489	7.272	11.223	6.94	4.357	6.887	6.905	10.028	7.922
41.8	418	7.394	7.676	7.574	11.552	7.1	4.032	7.38	6.849	10.803	7.145
41.9	419	7.711	8.096	7.592	11.513	7.788	3.897	7.496	6.901	10.423	7.28
42	420	7.805	7.651	7.848	11.411	7.365	3.799	7.446	7.046	10.834	7.099
42.1	421	8.241	7.439	8.787	11.36	7.971	4.078	7.994	6.92	10.517	7.162
42.2	422	8.305	7.345	9.101	11.362	7.547	4.167	7.69	6.901	10.477	7.801
42.3	423	8.404	7.7	9.734	11.408	7.316	4.054	8.12	6.945	10.989	8.45
42.4	424	9.091	7.241	8.808	11.334	7.479	4.167	7.431	6.999	10.985	7.958
42.5	425	8.628	7.237	8.548	11.399	7.591	4.398	6.973	7.108	11.133	7.57
42.6	426	9.304	7.447	7.949	11.495	8.156	4.862	7.499	6.938	11.037	7.17
42.7	427	9.299	7.44	7.747	11.521	7.22	5.852	7.108	6.936	10.704	7.212
42.8	428	9.289	7.54	7.717	11.62	6.854	6.127	7.052	6.424	10.719	7.304
42.9	429	9.135	7.939	8.119	11.545	6.56	7.332	7.245	6.761	11.274	8.384
43	430	9.225	7.425	8.789	11.513	6.448	7.219	7.591	6.897	11.35	8.091
43.1	431	8.998	7.647	8.745	11.314	6.499	7.116	7.67	6.837	11.009	8.236
43.2	432	9.285	7.41	8.368	11.32	6.178	6.766	7.894	7.078	11.201	7.542
43.3	433	8.855	7.331	7.963	11.37	6.62	6.713	7.835	6.974	10.956	7.757
43.4	434	8.698	8.171	8.133	11.22	7.09	6.353	7.294	6.999	10.658	7.544
43.5	435	8.641	7.835	7.277	11.272	7.255	6.449	6.989	7.363	10.312	7.783
43.6	436	8.318	7.322	6.994	11.427	6.936	7.032	7.302	7.252	10.236	7.665
43.7	437	8.356	7.928	7.347	11.457	6.481	6.577	7.437	7.333	10.358	6.624
43.8	438	7.671	8.353	7.472	11.213	6.337	6.135	7.392	7	10.273	6.871
43.9	439	6.588	7.975	7.553	11.442	6.355	6.939	8.072	6.849	10.292	7.188
44	440	6.645	8.545	7.603	11.344	6.005	6.724	8.072	7.167	10.164	6.956
44.1	441	6.698	8.459	7.932	11.351	5.603	5.508	8.116	7.38	10.563	7.215
44.2	442	7.226	8.541	7.724	11.599	5.748	5.976	7.659	7.239	10.123	7.521
44.3	443	7.435	8.36	7.31	11.31	5.766	6.618	8.992	7.143	10.483	8.049
44.4	444	7.626	8.883	7.347	11.401	5.869	6.12	8.3	7.395	9.849	7.773
44.5	445	7.462	8.613	7.495	11.593	5.147	5.783	8.299	7.275	9.946	7.361
44.6	446	7.822	8.238	7.431	11.373	6.176	5.275	8.391	7.298	9.853	7.435
44.7	447	8.753	8.155	7.025	11.687	6.956	5.603	8.334	7.078	10.009	7.569
44.8	448	7.973	8.168	6.833	11.412	6.482	5.78	7.555	7.376	10.02	8.005
44.9	449	7.96	8.659	6.537	11.349	6.842	5.466	6.979	7.196	9.985	7.727
45	450	7.61	8.569	6.687	11.483	7.245	6.267	7.331	7.382	9.956	7.771
45.1	451	7.056	8.608	6.681	11.283	7.696	5.672	6.87	7.101	10.191	7.501
45.2	452	6.953	7.802	6.157	11.544	7.744	5.744	6.506	7.38	10.019	7.464
45.3	453	6.717	7.713	6.408	11.342	7.594	5.375	6.609	7.331	9.762	7.422
45.4	454	6.67	7.728	6.411	11.455	8.9	5.046	8.409	6.937	9.839	8.086
45.5	455	6.624	7.807	6.729	11.593	9.663	4.265	7.356	7.141	9.4	8.392
45.6	456	6.778	7.305	6.49	11.247	10.011	4.084	6.986	7.479	9.578	8.658
45.7	457	7.171	6.915	6.167	11.443	8.612	4.123	6.734	7.103	9.394	8.679
45.8	458	7.01	7.235	7.003	11.536	8.433	4.31	7.529	6.727	9.367	8.651
45.9	459	6.739	7.592	6.624	11.677	8.523	4.251	7.629	7.069	9.474	8.901
46	460	6.388	7.203	6.684	11.736	7.758	4.362	6.416	7.371	9.761	8.564
46.1	461	6.565	7.525	7.083	11.578	7.247	4.587	6.114	7.322	9.582	8.473
46.2	462	7.153	6.756	6.783	11.494	7.48	5.087	6.232	7.35	9.877	8.586
46.3	463	7.567	7.167	6.647	11.631	7.122	5.099	6.457	7.011	9.593	8.093
46.4	464	8.446	7.19	6.929	11.527	6.867	4.788	6.496	6.898	9.718	8.448
46.5	465	8.331	7.317	7.06	11.668	6.985	4.453	6.3	6.758	9.539	8.315
46.6	466	8.422	7.524	6.964	11.686	6.803	4.863	6.875	7.057	9.585	7.882
46.7	467	8.336	7.209	7.582	11.5	6.744	4.939	7.157	7.091	9.574	7.779
46.8	468	7.898	7.634	8.137	11.42	6.091	4.731	7.665	7.174	9.52	7.75
46.9	469	8.257	7.541	8.109	11.412	5.963	4.467	6.957	7.223	9.222	7.745
47	470	8.458	7.352	8.169	11.381	6.102	5.485	6.663	6.942	9.648	8.235
47.1	471	8.929	6.798	7.869	11.251	5.797	5.147	7.332	6.947	9.591	8.398
47.2	472	9.123	7.538	7.956	11.62	5.619	4.922	6.572	7.033	8.539	8.755
47.3	473	8.995	7.245	6.982	11.427	6.051	4.516	6.664	7.136	8.935	8.814
47.4	474	8.933	7.524	6.728	11.354	6.334	5.404	5.923	7.303	9.27	9.346
47.5	475	9.052	7.652	7.535	11.501	5.84	5	6.127	7.659	9.043	8.681
47.6	476	8.202	7.378	7.811	11.517	6.64	5.147	6.449	7.552	8.731	8.401
47.7	477	8.157	7.794	7.954	11.527	6.4	5.716	6.661	7.833	9.611	8.841
47.8	478	8.127	7.811	7.457	11.478	6.028	5.931	6.239	7.623	9.723	8.491
47.9	479	7.888	7.672	7.296	11.129	6.028	4.999	5.84	7.455	9.598	8.763
48	480	7.359	8.06	7.305	11.244	5.892	5.274	5.452	7.225	9.275	9.096
48.1	481	7.497	8.304	6.723	11.259	6.082	5.465	5.428	7.346	9.506	9.122
48.2	482	7.973	7.638	6.832	11.221	6.058	6.506	5.449	7.408	9.328	9.261
48.3	483	8.255	7.359	6.642	11.298	6.246	6.848	6.245	7.463	9.194	9.637
48.4	484	9.163	7.428	6.352	11.422	6.391	6.414	5.999	7.563	9.504	9.023
48.5	485	9.15	7.188	6.52	11.538	6.123	7.161	5.334	7.443	9.001	8.24
48.6	486	8.371	8.089	6.826	11.399	6.088	7.021	5.978	7.503	8.749	7.874
48.7	487	8.414	7.925	7.306	11.352	5.655	6.667	6.298	7.449	8.595	7.766
48.8	488	8.211	7.865	6.893	11.192	5.159	6.047	6.171	7.324	9.059	7.604
48.9	489	8.374	7.13	7.227	11.374	5.249	5.608	6.247	6.972	9.262	7.778
49	490	8.723	7.749	6.473	11.498	5.482	6.316	5.418	7.627	9.314	7.868
49.1	491	7.828	7.57	6.801	11.443	6.078	6.435	5.471	7.049	9.445	7.381
49.2	492	7.706	7.547	7.418	11.285	5.819	6.707	5.179	7.162	10.018	7.836
49.3	493	7.342	7.863	7.705	11.198	5.758	6.558	5.235	6.965	10.403	7.297
49.4	494	7.696	7.46	7.16	11.23	5.993	6.804	4.887	7.324	10.268	7.748
49.5	495	8.186	6.797	6.975	11.497	5.446	7.066	4.75	7.458	10.222	8.125
49.6	496	7.745	6.815	7.13	11.331	4.897	7.256	5.085	7.371	9.971	8.164
49.7	497	7.052	7.052	6.757	11.159	5.149	7.165	5.217	7.124	9.9	8.22
49.8	498	7.493	6.432	6.74	11.32	4.945	7.515	5.944	6.98	9.333	8.14
49.9	499	8.18	6.244	6.967	11.388	4.627	6.221	5.612	7.141	10.074	7.853
50	500	8.283	6.116	7.016	11.251	4.773	5.924	5.726	6.98	10.575	8.02
50.1	501	8.017	6.231	7.415	11.181	5.285	6.084	6.639	6.786	10.279	7.948
50.2	502	8.775	5.481	6.738	11.228	5.794	6.261	5.583	7.164	10.447	7.79
50.3	503	8.753	5.252	6.622	11.292	5.015	5.585	6.582	6.806	10.286	8.073
50.4	504	8.171	5.425	6.567	11.183	4.692	5.339	7.076	6.962	10.651	7.909
50.5	505	7.969	5.645	7.326	11.365	4.704	6.001	6.803	6.956	10.557	7.932
50.6	506	8.422	5.678	7.578	11.308	4.525	5.617	6.602	7.106	10.449	7.875
50.7	507	7.972	5.805	7.372	11.293	4.876	5.708	5.755	6.919	10.3	8.289
50.8	508	8.181	6.122	7.342	11.238	4.516	5.654	6.342	7.259	10.799	7.922
50.9	509	7.899	6.261	7.521	11.264	4.643	6.22	6.849	7.176	10.521	8.819
51	510	7.661	6.495	7.468	11.315	5.202	6.195	6.931	6.886	10.686	8.758
51.1	511	7.883	6.981	7.433	11.105	5.205	6.02	6.475	7.015	10.482	8.301
51.2	512	8.367	6.703	7.191	11.334	5.265	5.425	6.576	7.133	10.291	8.138
51.3	513	9.389	7.045	7.565	11.246	5.117	5.557	6.765	7.297	10.184	8.831
51.4	514	9.642	6.21	7.072	11.215	5.342	5.265	6.944	7.157	10.324	9.123
51.5	515	9.409	6.432	7.776	11.385	5.317	5.371	6.349	7.207	10.139	9.163
51.6	516	9.634	6.419	7.508	11.297	4.527	5.604	6.799	7.517	10.368	8.988
51.7	517	8.367	6.028	7.488	11.231	5.04	5.45	6.388	7.589	10.93	8.505
51.8	518	9.377	5.744	7.525	11.005	5.178	5.328	6.31	7.069	10.94	9.025
51.9	519	8.754	5.878	7.215	10.916	5.905	5.358	5.832	7.077	10.591	8.327
52	520	8.593	6.134	7.395	10.976	6.362	5.194	6	7.138	10.797	8.018
52.1	521	8.925	5.318	7.604	11.077	6.652	5.018	6.25	7.601	10.496	8.575
52.2	522	9.33	5.329	7.291	10.84	6.748	5.322	5.655	7.409	10.636	7.878
52.3	523	8.616	5.061	7.401	10.983	7.434	5.151	6.392	7.36	10.515	8.213
52.4	524	7.64	5.522	7.809	11.165	7.065	5.65	6.678	7.211	10.648	8.454
52.5	525	8.093	4.919	7.738	10.981	7.461	5.206	6.769	7.228	10.429	8.329
52.6	526	8.24	5.756	7.864	10.797	7.985	5.883	6.882	7.226	10.205	7.94
52.7	527	7.817	5.594	7.973	10.857	7.402	6.098	6.9	7.791	10.398	8.288
52.8	528	7.59	5.703	7.933	10.792	7.756	6.118	7.114	7.538	10.443	8.646
52.9	529	7.05	5.548	8.28	10.925	7.273	6.558	7.067	7.333	10.982	8.251
53	530	6.514	5.892	9.134	10.944	7.184	6.409	6.731	7.125	10.478	8.73
53.1	531	6.491	6.212	8.448	11.015	7.288	5.828	6.962	7.457	9.776	8.596
53.2	532	7.461	5.728	8.641	10.888	6.966	5.92	6.639	7.315	9.716	9.029
53.3	533	7.828	5.822	8.284	11.029	6.91	5.951	7.113	7.455	9.333	8.372
53.4	534	7.203	5.789	8.595	10.917	7.074	5.665	6.52	7.243	9.142	9.494
53.5	535	7.294	5.603	8.627	11.012	6.217	5.413	6.505	7.172	9.2	9.499
53.6	536	7.42	5.936	9.217	10.927	6.372	5.969	6.497	7.408	9.098	9.937
53.7	537	8.041	6.211	8.852	11.065	6.503	6.151	6.45	7.397	9.508	8.984
53.8	538	8.029	6.661	9.318	11.148	6.566	6.043	6.801	7.188	9.394	9.176
53.9	539	8.565	6.543	8.748	11.303	6.281	5.794	7.064	7.65	9.379	8.842
54	540	8.001	6.119	8.889	11.432	6.777	5.854	7.476	7.59	8.975	8.532
54.1	541	9.333	6.069	9.386	11.293	7.065	5.531	7.115	7.537	9.346	8.748
54.2	542	8.815	6.128	8.871	11.07	7.387	5.95	6.922	7.571	10.003	8.492
54.3	543	8.705	5.899	8.476	10.988	7.763	5.777	7.435	7.358	9.815	8.871
54.4	544	8.366	5.946	8.196	11.085	7.355	5.814	6.754	7.172	10.22	8.181
54.5	545	8.462	6.056	8.068	11.245	7.624	6.249	6.264	7.218	10.104	8.119
54.6	546	8.45	5.787	8.25	11.181	8.269	6.129	6.792	7.248	10.261	7.857
54.7	547	8.427	5.745	8.416	11.05	8.546	6.168	7.055	7.312	10.233	7.807
54.8	548	8.075	5.412	7.848	11.017	7.554	5.943	7.004	7.238	9.894	7.619
54.9	549	7.54	5.51	8.302	10.904	7.657	6.041	7.374	7.013	9.885	8.098
55	550	8.002	5.993	7.991	10.862	7.558	5.94	7.363	7.178	9.68	8.663
55.1	551	8.291	5.583	7.848	10.874	7.384	6.371	6.874	6.918	9.167	9.196
55.2	552	7.594	5.656	7.717	10.738	7.763	6.037	6.917	7.265	9.41	8.44
55.3	553	7.57	6.469	7.473	10.992	7.738	6.084	6.789	6.898	9.283	8.542
55.4	554	8.391	6.724	8.136	10.985	8.088	7.019	7.528	7.043	9.497	8.011
55.5	555	8.53	6.679	8.965	10.909	7.88	6.828	6.587	7.211	9.32	7.671
55.6	556	8.557	6.882	8.27	10.913	7.443	6.269	7.173	6.932	9.138	7.864
55.7	557	8.513	7.055	7.632	10.818	6.921	6.254	6.485	7.031	9.693	7.575
55.8	558	8.817	7.527	7.712	10.771	6.299	6.895	6.811	7.136	9.667	7.633
55.9	559	9.725	6.404	8.069	10.892	6.383	6.158	7.016	7.273	9.672	7.209
56	560	9.039	6.038	8.005	10.844	6.061	6.295	6.589	7.285	9.391	7.275
56.1	561	8.826	5.356	8.326	10.694	5.638	6.293	7.265	7.133	9.336	7.194
56.2	562	9.325	6.028	7.784	10.713	5.564	6.141	7.129	7.081	9.178	6.895
56.3	563	8.771	5.532	7.606	10.774	6.096	6.144	7.515	7.178	9.234	7.456
56.4	564	7.337	5.338	7.599	10.837	6.293	5.652	7.781	6.975	9.198	7.576
56.5	565	9.219	5.533	7.276	10.874	6.199	5.829	7.148	7.04	8.869	8.286
56.6	566	8.765	5.653	7.801	11.237	6.515	5.894	7.016	6.883	8.885	8.297
56.7	567	8.165	5.64	8.125	11.125	6.441	5.161	7.128	6.827	8.658	8.243
56.8	568	8.236	5.997	8.576	11.206	6.786	5.202	7.589	6.941	8.74	8.774
56.9	569	7.55	5.999	8.805	11.019	6.852	5.62	6.795	6.991	8.521	9.009
57	570	7.873	6.431	9.188	10.955	6.795	5.861	7.024	6.914	8.665	9.035
57.1	571	7.476	6.418	9.375	11.022	6.664	5.904	7.171	7.028	8.82	8.826
57.2	572	7.459	6.397	9.338	10.952	6.776	6.273	6.546	6.895	9.003	9.194
57.3	573	8.21	6.45	9.053	10.873	5.792	6.246	6.369	6.945	8.829	9.446
57.4	574	8.301	5.991	9.074	10.886	5.424	6.074	5.878	6.876	8.941	9.718
57.5	575	8.775	6.508	8.657	10.768	5.364	6.033	5.579	7.253	9.077	11.01
57.6	576	8.165	6.486	8.447	10.794	4.97	5.982	5.585	7.037	9.324	11.312
57.7	577	7.925	6.361	8.676	10.771	4.906	5.349	5.611	7.136	8.957	11.741
57.8	578	8.015	6.066	8.694	11.008	4.729	4.904	5.428	7.118	9.011	11.889
57.9	579	7.311	5.598	8.118	10.81	4.921	5.444	6.097	7.281	9.538	11.843
58	580	7.055	6.132	8.076	10.689	4.998	5.679	6.581	7.455	9.758	10.936
58.1	581	6.766	6.598	7.881	10.691	4.733	6.036	6.741	7.237	10.217	10.819
58.2	582	7.187	6.285	7.82	10.531	4.633	6.595	6.724	7.11	10.099	10.941
58.3	583	6.412	6.423	7.989	10.724	4.435	7.362	6.501	7.08	10.206	11.232
58.4	584	6.145	6.55	7.852	10.812	4.533	6.712	6.363	6.868	11.054	11.41
58.5	585	5.729	6.359	7.344	10.627	5.094	7.26	6.263	6.867	10.615	10.846
58.6	586	6.22	6.572	6.795	10.629	4.821	7.544	6.757	6.818	10.582	10.726
58.7	587	6.656	6.59	6.894	10.65	5.001	7.039	6.389	7.256	11.075	10.044
58.8	588	7.136	6.48	7.269	10.73	4.722	7.591	7.123	7.622	10.173	9.909
58.9	589	7.219	6.395	7.328	10.945	5.471	7.57	6.848	7.411	10.018	9.994
59	590	7.924	6.402	7.416	10.883	5.299	7.731	6.527	7.634	9.778	10.278
59.1	591	7.593	6.804	7.289	10.937	5.511	7.605	6.355	7.706	9.931	10.842
59.2	592	7.378	6.028	6.958	10.868	5.848	7.76	6.434	7.942	9.848	10.934
59.3	593	7.061	6.848	7.433	10.805	5.271	7.949	6.21	7.496	9.802	10.69
59.4	594	7.884	6.383	7.435	10.739	5.835	8.291	7.007	7.651	9.777	10.118
59.5	595	7.288	6.464	7.413	10.863	6.265	8.65	7.174	7.607	9.307	9.958
59.6	596	7.238	6.452	7.979	10.913	5.945	8.065	6.747	7.525	9.235	9.952
59.7	597	7.136	5.702	7.44	10.831	6.748	7.902	6.525	7.599	9.663	10.366
59.8	598	7.319	5.908	7.386	10.977	6.55	7.573	6.236	7.647	10.029	10.006
59.9	599	6.987	6.264	6.925	11.049	5.94	7.332	6.611	7.795	10.303	10.662
60	600	7.468	5.914	7.009	10.964	6.16	6.665	6.489	7.917	10.053	10.63
60.1	601	6.979	6.01	6.853	10.854	5.869	7.045	6.215	7.944	9.849	10.994
60.2	602	6.548	6.091	7.409	10.807	5.446	6.978	5.572	7.88	9.878	9.983
60.3	603	7.316	5.763	7.021	10.85	5.189	7.35	6.111	7.785	9.578	9.653
60.4	604	7.123	6.194	6.756	11.097	4.542	6.578	6.108	7.606	9.962	9.521
60.5	605	7.043	6.168	7.114	11.084	4.824	6.731	5.549	7.785	9.929	8.879
60.6	606	7.319	5.927	6.922	10.952	4.64	7.257	5.409	7.93	9.202	9.41
60.7	607	8.508	6.436	7.041	10.849	4.889	6.971	5.372	7.877	9.22	8.912
60.8	608	7.603	6.968	6.937	10.722	4.867	6.35	5.293	7.913	9.241	8.963
60.9	609	7.803	7.336	7.131	10.839	5.157	6.468	5.24	8.048	9.06	9.418
61	610	8.426	7.615	7.095	10.924	5.176	6.379	5.677	7.926	9.208	9.301
61.1	611	8.674	7.382	7.151	11.295	5.218	6.558	5.569	7.744	8.94	8.737
61.2	612	7.782	7.609	7.498	11.503	5.533	5.957	5.752	8.044	9.3	9.298
61.3	613	7.48	7.107	7.279	11.158	5.387	5.922	5.492	7.862	9.256	9.393
61.4	614	8.087	7.383	7.411	11.186	4.532	5.736	5.752	7.895	9.089	9.466
61.5	615	7.452	6.709	8.009	11.246	4.7	6.005	6.208	8.163	9.542	8.938
61.6	616	8.074	6.818	8.203	11.066	4.827	5.973	6.508	8.081	9.331	9.301
61.7	617	7.717	6.477	7.43	11.183	5.03	5.745	6.275	7.988	9.226	9.159
61.8	618	7.484	6.861	7.102	11.465	5.321	5.711	6.471	7.974	9.084	7.997
61.9	619	7.844	7.018	6.897	11.164	4.7	6.08	5.953	7.948	8.788	8.946
62	620	7.913	6.946	7.725	11.497	4.446	5.635	6.089	8.035	8.735	8.602
62.1	621	8.539	7.138	7.278	11.298	4.324	5.315	6.473	8.132	8.977	8.198
62.2	622	9.24	7.542	7.992	11.08	4.226	5.226	6.032	8.109	9.007	8.152
62.3	623	8.664	7.374	7.88	11.343	4.533	5.122	5.639	8.245	9.173	8.067
62.4	624	8.037	7.765	7.99	10.864	4.562	5.854	5.955	8.116	9.118	8.363
62.5	625	8.702	7.964	7.557	10.95	4.352	5.739	6.667	8.186	8.781	8.174
62.6	626	8.07	8.049	7.761	11.041	4.252	5.993	5.66	8.046	9.227	9.379
62.7	627	8.014	8.041	7.644	10.972	4.079	6.106	6.045	7.855	9.264	9.705
62.8	628	7.619	7.655	7.493	10.826	4.47	5.62	5.715	7.786	8.98	8.946
62.9	629	7.349	7.338	7.193	10.921	4.344	6.012	5.839	8.077	9.493	9.79
63	630	7.339	7.296	6.838	10.836	4.079	6.376	5.827	7.865	9.027	10.482
63.1	631	7.633	7.301	7.329	10.833	4.052	6.438	5.521	7.74	8.858	8.85
63.2	632	8.041	8.226	7.444	10.982	4.76	6.316	5.996	7.317	8.893	8.979
63.3	633	7.872	8.069	7.686	10.793	4.637	6.838	5.939	7.476	8.938	8.508
63.4	634	8.165	7.616	8.04	10.832	4.702	6.079	6.206	7.423	9.019	8.412
63.5	635	8.159	7.843	8.652	10.898	4.732	6.09	6.307	7.53	9.099	9.094
63.6	636	8.072	7.65	8.496	10.807	4.618	6.089	6.426	7.592	8.933	8.414
63.7	637	8.61	7.783	8.448	10.872	4.798	6.226	6.479	7.564	9.033	8.473
63.8	638	8.711	7.657	8.488	10.83	4.99	6.509	7.156	7.542	9.025	8.216
63.9	639	8.225	7.591	7.553	10.916	5.74	6.093	6.629	7.3	9.394	8.376
64	640	8.075	8.385	8.546	10.843	5.672	6.262	6.707	7.512	8.988	8.088
64.1	641	9.095	8.675	8.709	10.91	5.828	6.409	7.132	7.84	9.269	8.963
64.2	642	9.171	8.217	8.325	10.894	5.597	6.562	7.536	7.517	9.023	9.005
64.3	643	9.274	8.363	8.328	10.949	5.853	6.27	7.187	7.579	9.204	9.334
64.4	644	9.461	8.463	8.816	10.919	6.151	6.503	7.211	7.897	9.059	9.337
64.5	645	9.252	7.962	9.503	11.038	6.094	6.389	7.436	7.607	8.595	9.612
64.6	646	10.083	8.303	9.185	10.986	6.122	6.82	7.485	7.86	8.89	9.593
64.7	647	10.537	7.861	9.118	10.969	6.897	6.848	7.566	7.849	8.812	9.864
64.8	648	9.952	7.911	8.76	11.099	6.178	6.471	6.625	7.839	8.667	10.237
64.9	649	9.167	8.187	8.77	11.136	5.925	6.376	7.102	7.617	8.788	10.269
65	650	9.885	7.152	9.038	11.226	5.83	5.844	7.361	7.664	9.265	10.584
65.1	651	9.712	7.808	7.927	11.176	5.972	6.302	6.249	7.78	9.305	10.434
65.2	652	9.641	7.536	8.022	11.128	6.667	6.325	6.762	7.947	9.554	9.891
65.3	653	10.11	7.541	8.179	11.098	6.269	6.237	6.271	7.511	9.102	9.507
65.4	654	10.109	7.559	8.611	10.963	6.638	6.56	6.675	7.903	9.398	9.896
65.5	655	9.663	7.667	8.978	11.047	5.823	6.472	7.121	7.698	9.439	9.222
65.6	656	9.756	7.801	8.612	11.298	6.164	6.559	7.239	7.632	9.445	9.029
65.7	657	9.462	7.651	8.245	11.191	5.529	6.547	6.639	7.716	9.824	8.868
65.8	658	9.116	7.817	8.184	10.908	5.089	6.486	6.883	7.789	9.893	8.648
65.9	659	8.058	7.442	8.659	11.389	5.269	6.059	7.12	7.39	9.836	7.878
66	660	7.761	7.422	8.968	11.098	5.553	6.071	6.62	7.041	9.307	8.472
66.1	661	8.351	7.812	8.681	11.365	6.144	6.455	6.774	7.291	9.314	9.427
66.2	662	8.826	7.889	8.133	10.96	5.469	6.504	6.217	7.365	9.552	8.898
66.3	663	8.708	7.355	7.409	11.176	5.773	6.517	6.248	7.514	9.426	9.452
66.4	664	8.797	7.329	7.475	11.141	6.174	6.93	6.821	7.404	9.209	10.129
66.5	665	8.481	7.63	7.942	11.088	5.95	6.736	6.32	7.604	9.468	9.938
66.6	666	7.972	7.334	8.172	11.111	5.543	6.573	6.988	7.834	9.112	11.029
66.7	667	8.972	7.249	8.137	11.287	5.255	6.919	7.147	7.527	9.174	10.446
66.8	668	9.854	7.369	8.19	11.169	5.489	7.171	6.502	7.425	9.041	10.19
66.9	669	9.641	7.438	8.207	11.006	5.844	7.06	6.306	7.609	9.131	10.276
67	670	9.566	7.65	9.237	11.091	5.884	6.414	6.929	7.594	9.063	10.541
67.1	671	10.07	7.618	9.142	10.973	5.673	6.647	6.807	7.523	9.37	9.677
67.2	672	9.886	7.822	8.933	10.963	5.751	6.7	6.629	7.614	9.691	9.926
67.3	673	10.286	7.457	9.002	11.148	5.456	6.549	7.059	7.442	9.953	9.707
67.4	674	10.237	7.541	8.532	10.934	5.727	6.884	7.06	7.583	9.713	9.738
67.5	675	9.56	7.472	8.794	10.951	5.946	6.706	6.64	7.744	9.386	9.441
67.6	676	9.401	7.928	8.663	10.927	5.884	6.729	6.338	7.589	9.176	9.814
67.7	677	9.246	7.765	8.442	11.033	6.291	6.82	6.46	7.735	9.817	9.029
67.8	678	8.997	7.859	8.357	10.983	6.232	6.574	5.86	7.96	9.518	9.353
67.9	679	8.934	8.326	8.477	10.802	5.925	6.505	6.691	7.917	9.55	9.453
68	680	8.238	7.5	9.306	10.931	6.104	6.584	6.864	7.658	9.31	9.392
68.1	681	8.403	8.046	8.75	10.967	6.463	6.705	6.902	7.715	9.31	9.151
68.2	682	8.925	8.227	9.255	11.064	6.843	6.749	6.099	7.795	9.215	9.846
68.3	683	9.473	8.366	8.655	11.083	6.79	6.54	6.279	7.704	9.608	9.935
68.4	684	9.326	8.455	8.583	11.168	6.745	6.598	6.644	7.805	9.245	10.59
68.5	685	8.923	8.136	8.976	11.105	6.607	6.786	6.271	7.62	9.215	11.333
68.6	686	8.89	8.541	9.515	10.886	6.897	6.454	6.362	7.508	9.164	11.451
68.7	687	8.286	8.632	9.742	10.787	6.266	6.484	5.468	7.4	9.785	10.62
68.8	688	8.064	8.806	9.741	10.763	6.394	6.534	5.972	7.218	9.585	10.007
68.9	689	8.674	8.602	9.942	10.985	7.085	6.593	5.746	7.475	9.584	9.589
69	690	8.571	8.637	9.502	10.924	7.315	6.486	5.812	7.631	9.488	9.824
69.1	691	8.326	8.81	9.975	10.916	6.935	6.597	6.089	7.296	9.66	9.905
69.2	692	8.239	8.888	9.403	11.212	6.79	6.388	6.487	7.578	9.793	10.52
69.3	693	8.607	8.695	9.626	11.209	6.714	6.735	6.537	7.678	9.794	10.89
69.4	694	8.497	8.696	10.408	11.091	6.784	6.681	6.47	7.481	9.693	10.231
69.5	695	9.14	8.633	10.032	11.109	7.023	6.757	6.597	7.66	9.559	9.507
69.6	696	8.667	8.117	9.808	11.141	7.161	6.819	6.666	7.536	10.101	10.035
69.7	697	8.063	8.177	9.116	11.212	7.371	6.765	6.613	7.126	10.244	9.395
69.8	698	8.179	7.8	9.523	11.211	7.7	6.523	6.754	7.519	10.482	9.681
69.9	699	7.662	8.184	9.059	11.218	7.01	6.496	6.535	7.47	10.578	9.93
70	700	8.17	7.72	9.751	11.337	7.2	6.419	6.734	7.737	10.195	9.424
70.1	701	7.212	7.894	8.959	11.12	7.313	6.419	6.741	7.699	10.186	9.525
70.2	702	7.35	8.228	9.223	11.157	7.735	7.074	6.251	7.564	9.917	9.392
70.3	703	7.126	8.818	8.892	11.056	7.248	6.534	6.644	7.639	9.951	9.417
70.4	704	7.436	8.686	9.179	11.008	6.997	6.573	6.617	7.547	9.848	9.787
70.5	705	7.763	8.784	8.692	11.027	6.288	6.86	5.886	7.639	9.751	10.63
70.6	706	7.922	8.437	9.553	10.945	7.324	6.719	6.042	7.725	9.554	10.745
70.7	707	8.031	8.319	8.69	11.412	7.533	7.099	6.627	7.761	9.391	10.624
70.8	708	8.311	8.536	7.991	11.227	7.148	7.474	7.12	7.682	9.549	10.529
70.9	709	8.396	8.35	8.113	11.143	7.705	7.643	6.928	7.454	9.992	10.672
71	710	8.318	8.505	8.334	11.109	6.334	7.497	7.16	7.519	10.453	10.878
71.1	711	8.393	8.216	8.045	10.911	6.618	7.188	6.885	7.571	10.689	10.811
71.2	712	8.553	7.766	7.939	10.973	6.714	7.382	7.314	7.487	10.987	10.362
71.3	713	7.361	7.722	8.484	11.175	6.753	7.422	7.352	7.556	11.098	9.914
71.4	714	7.687	7.715	8.587	11.152	6.519	7.438	7.587	7.571	10.886	9.712
71.5	715	7.612	7.57	8.59	11.086	6.598	7.508	7.032	7.493	10.81	9.981
71.6	716	7.506	7.535	7.923	11.127	6.33	7.68	6.058	7.773	11.007	9.596
71.7	717	7.045	7.427	8.003	11.084	6.913	7.858	6.103	7.65	11.234	9.158
71.8	718	7.356	7.484	7.782	11.053	6.226	7.925	6.141	7.449	10.845	8.713
71.9	719	7.505	7.47	7.603	11.187	6.09	7.798	5.823	7.452	10.407	9.189
72	720	6.818	7.759	7.725	10.993	5.975	7.856	6.397	7.828	10.62	8.533
72.1	721	7.222	7.527	7.699	10.956	6.012	7.704	6.066	7.709	10.395	8.588
72.2	722	7.414	7.765	7.883	11.029	5.567	7.66	6.543	7.559	11.109	8.852
72.3	723	7.295	7.569	8.777	10.876	6.324	7.428	6.08	7.418	10.901	9.127
72.4	724	7.681	7.601	7.979	10.905	5.985	7.623	6.215	7.69	11.081	8.846
72.5	725	7.678	7.559	8.313	10.865	6.512	7.543	6.849	7.687	10.655	8.489
72.6	726	7.43	7.147	8.439	11.032	6.549	6.925	7.29	7.854	10.585	8.141
72.7	727	7.992	7.363	8.368	11.162	5.757	7.309	7.386	7.897	10.233	8.55
72.8	728	7.99	7.236	8.262	10.998	6.467	7.101	6.175	7.718	10.149	9.439
72.9	729	7.826	7.056	8.217	11.199	6.21	6.585	6.357	7.867	10.039	9.68
73	730	8.091	6.692	7.821	11.056	6.373	6.61	6.788	7.682	9.855	9.239
73.1	731	7.552	7.152	7.692	11.1	5.685	5.914	6.86	7.553	9.922	9.27
73.2	732	7.433	7.205	8.156	10.939	6.062	6.234	6.484	7.774	9.89	9.022
73.3	733	7.194	7.243	8.197	11.103	6.129	6.062	6.103	7.887	9.926	9.331
73.4	734	7.35	6.974	8.075	11.013	6.406	6.165	5.522	7.581	9.751	9.764
73.5	735	7.105	6.919	8.16	11.235	6.917	6.142	5.606	7.531	10.358	9.415
73.6	736	7.18	6.392	8.125	11.182	7.184	6.271	6.047	7.89	10.426	9.8
73.7	737	7.219	6.926	8.157	11.256	7.862	6.118	6.672	7.884	9.564	10.411
73.8	738	7.437	7.143	8.394	11.113	8.001	5.998	6.2	7.755	9.826	11.251
73.9	739	7.471	6.704	8.381	11.124	7.576	5.92	5.283	7.579	10.473	10.857
74	740	7.56	6.744	8.448	11.086	7.419	6.109	5.024	7.662	10.866	11.134
74.1	741	7.78	7.102	8.345	10.937	7.73	6.159	5.092	7.819	10.943	9.838
74.2	742	7.187	7.155	7.758	11.123	7.71	6.594	4.963	7.532	10.582	9.89
74.3	743	6.886	7.449	8.353	11.157	7.872	6.865	5.229	7.71	10.835	10.056
74.4	744	7.137	7.157	8.394	11.127	8.328	6.989	5.072	7.574	11.431	9.819
74.5	745	7.061	7.325	8.504	11.264	8.2	6.459	5.858	7.724	11.313	10.671
74.6	746	7.422	7.342	8.686	11.289	8.459	6.155	5.777	7.438	10.526	10.731
74.7	747	6.926	7.039	9.43	11.189	8.446	6.157	5.693	7.793	10.911	10.103
74.8	748	7.802	7.482	8.578	11.24	7.987	6.157	6.092	8.012	11.442	10.111
74.9	749	7.039	7.605	7.871	11.228	7.639	6.097	5.266	7.79	11.903	9.894
75	750	6.984	7.057	7.801	11.172	7.582	6.216	5.647	7.943	12.118	9.019
75.1	751	7.279	7.058	7.965	11.2	7.909	6.221	5.904	7.384	12.153	9.948
75.2	752	6.386	7.066	8.207	11.046	7.331	6.08	5.478	7.462	11.244	9.587
75.3	753	6.107	7.217	8.026	11.397	6.993	5.918	5.888	7.716	12.412	10.235
75.4	754	6.121	6.73	7.925	11.288	7.853	6.101	5.792	7.608	12.061	11.601
75.5	755	6.674	7.11	7.868	11.283	8.262	6.236	5.59	7.73	11.857	11.261
75.6	756	6.465	7.111	8.263	11.213	8.305	6.268	5.566	7.574	11.516	10.986
75.7	757	6.437	6.844	8.239	11.219	7.815	6.093	5.402	7.679	11.141	10.958
75.8	758	6.457	7.066	8.099	11.19	7.815	6.401	5.546	7.304	11.091	10.79
75.9	759	6.589	7.176	8.084	11.327	7.012	6.524	5.971	7.263	10.889	10.851
76	760	6.876	7.284	7.933	11.364	6.561	6.252	6.258	7.8	10.401	10.112
76.1	761	6.355	7.055	8.259	11.195	6.48	6.335	6.23	7.783	11.154	9.808
76.2	762	6.108	7.305	8.045	11.106	6.349	6.341	6.163	7.597	10.823	9.9
76.3	763	6.322	7.436	8.33	11.16	6.862	6.491	6.143	7.573	11.366	10.154
76.4	764	6.517	7.551	8.228	11.182	6.619	6.669	6.346	7.649	11.463	10.669
76.5	765	5.899	7.291	7.653	10.895	6.23	6.535	6.249	7.548	11.202	9.811
76.6	766	6.136	7.218	7.877	10.843	6.188	6.104	6.73	7.845	12.024	9.583
76.7	767	6.317	6.834	8.249	10.814	6.677	6.314	6.918	7.987	12.704	9.404
76.8	768	6.042	6.815	8.248	10.57	6.648	5.932	6.986	7.814	12.686	9.523
76.9	769	6.558	6.737	8.353	10.659	6.4	5.996	6.084	7.846	12.066	9.435
77	770	6.15	6.749	8.617	10.663	6.302	6.056	6.342	7.814	12.265	9.282
77.1	771	6.41	6.48	8.335	10.774	6.548	6.029	6.159	7.452	12.022	9.143
77.2	772	7.082	6.411	8.387	10.56	6.087	6.044	6.342	7.745	11.099	9.625
77.3	773	7.491	5.809	8.183	10.824	6.931	6.395	6.442	7.347	10.72	9.696
77.4	774	8.273	5.478	7.789	10.806	7.097	6.709	6.774	7.523	10.724	8.543
77.5	775	8.413	5.262	7.752	10.628	7.307	6.388	6.364	7.521	10.67	8.363
77.6	776	8.196	5.449	7.98	10.701	7.712	6.29	6.151	7.516	10.281	8.516
77.7	777	8.112	5.74	8.174	10.665	7.699	6.534	6.118	7.399	9.724	9.303
77.8	778	7.734	6.029	7.889	10.586	7.509	6.825	6.222	7.519	9.792	9.071
77.9	779	8.78	5.745	8.108	10.577	7.24	6.812	6.095	7.465	9.878	9.079
78	780	8.095	5.92	8.361	10.629	7.782	6.592	6.007	7.211	9.83	9.114
78.1	781	8.174	5.963	7.915	10.848	7.311	6.62	5.898	7.601	9.72	9.93
78.2	782	8.148	5.633	7.484	10.815	7.443	6.654	5.994	7.878	9.478	9.445
78.3	783	7.653	6.089	7.938	10.732	7.447	6.446	5.751	7.788	9.838	9.264
78.4	784	6.783	6.151	7.733	10.702	7.819	6.206	5.96	7.665	9.708	8.721
78.5	785	7.268	5.731	8.323	10.721	7.515	6.466	6.074	7.418	9.391	8.927
78.6	786	6.873	5.931	8.031	10.955	7.536	6.527	6.215	7.436	9.437	8.843
78.7	787	6.438	5.237	8.702	10.781	7.245	6.52	6.147	7.332	9.802	8.483
78.8	788	6.356	4.768	8.11	10.826	6.99	6.289	6.457	7.442	9.762	8.115
78.9	789	5.772	5.463	8.759	10.493	7.358	6.515	5.669	7.213	9.72	8.195
79	790	5.52	5.539	8.878	10.853	7.645	6.721	5.542	7.774	9.919	7.707
79.1	791	6.423	5.382	8.91	10.721	7.501	6.889	5.511	7.765	10.306	8.193
79.2	792	6.676	5.329	8.394	10.591	7.457	6.87	5.353	7.64	10.084	8.222
79.3	793	6.302	5.527	7.963	10.604	7.613	6.542	5.152	7.57	10.06	8.07
79.4	794	5.864	5.736	8.209	10.865	7.583	6.167	5.629	7.413	10.042	9.142
79.5	795	5.883	5.363	8.148	11.139	7.43	6.486	6.107	7.6	10.305	9.598
79.6	796	6.296	5.274	7.959	10.759	7.787	6.273	5.823	7.659	9.817	9.01
79.7	797	6.2	5.265	7.946	10.9	8.31	6.081	6.463	7.687	9.574	8.621
79.8	798	6.425	5.559	7.532	10.487	8.23	5.998	6.592	7.843	9.211	9.178
79.9	799	6.233	5.526	7.441	10.697	7.669	5.796	6.943	7.538	9.626	9.783
80	800	6.878	5.214	7.502	10.809	7.696	6.13	6.969	7.638	9.411	9.403
80.1	801	6.903	4.913	7.012	10.731	7.629	6.136	7.042	7.739	9.225	8.605
80.2	802	6.826	4.879	8.077	10.9	7.508	5.997	7.115	7.645	9.341	8.977
80.3	803	6.561	4.984	8.139	10.713	7.426	6.092	7.137	7.45	9.258	8.675
80.4	804	6.143	4.764	7.741	10.891	7.197	6.205	6.954	7.595	9.266	8.844
80.5	805	7.205	5.237	7.502	10.673	7.274	6.139	6.754	7.555	9.237	8.186
80.6	806	7.233	5.314	8.28	10.773	7.541	6.401	6.986	7.8	9.198	7.978
80.7	807	7.075	5.902	8.101	10.631	7.525	6.706	6.572	7.217	9.482	7.822
80.8	808	7.695	5.616	7.826	10.74	7.153	6.686	5.941	7.47	9.615	7.319
80.9	809	7.772	6.694	8.116	10.751	7.449	6.658	6.65	7.771	9.693	7.574
81	810	7.135	5.812	7.648	10.869	6.979	6.856	6.791	7.641	9.486	7.432
81.1	811	6.948	6.338	8.342	11.027	7.149	6.097	6.593	7.308	9.677	7.311
81.2	812	6.965	6.257	8.166	10.967	6.984	6.247	6.765	7.452	9.696	7.768
81.3	813	7.647	6.957	8.556	11.048	6.661	6.427	6.411	7.419	9.408	7.588
81.4	814	7.653	6.373	7.917	10.945	6.957	6.665	7.029	7.777	9.833	7.593
81.5	815	7.589	6.75	7.969	11.059	6.58	6.486	7.405	7.327	9.829	7.533
81.6	816	7.15	6.224	7.86	10.976	6.331	6.402	7.763	7.37	9.995	7.313
81.7	817	7.106	5.756	8.522	11.12	5.533	6.412	7.721	7.442	9.96	7.479
81.8	818	6.906	6.08	8.21	11.076	5.947	6.675	8.019	7.491	9.986	7.247
81.9	819	7.103	5.933	8.529	11.142	5.977	6.443	6.852	7.357	10.052	8.294
82	820	8.29	5.103	8.411	11.263	6.249	6.525	6.968	7.422	9.963	7.875
82.1	821	7.938	5.23	8.082	10.975	7.321	6.386	6.813	7.7	9.867	7.832
82.2	822	7.852	5.419	7.833	10.906	7.031	6.33	6.729	7.761	9.746	7.416
82.3	823	8.398	5.711	7.966	11.052	6.862	6.882	6.672	7.793	10.139	6.974
82.4	824	8.326	4.973	7.975	10.94	6.585	7.202	6.295	8.035	10.113	7.042
82.5	825	8.671	5.911	7.986	10.977	6.602	7.134	6.7	7.944	9.927	7.435
82.6	826	8.718	5.653	8.021	10.875	6.73	6.822	6.638	7.851	9.999	7.403
82.7	827	8.481	7.043	7.943	10.902	6.23	6.745	6.689	7.972	10.333	7.685
82.8	828	8.058	6.852	7.99	10.58	6.895	6.643	6.839	8.149	10.151	7.597
82.9	829	8.116	6.329	7.769	11.038	7.107	6.306	6.93	7.712	10.826	8.039
83	830	8.46	6.385	7.758	10.922	6.863	6.173	7.19	7.964	10.252	7.747
83.1	831	8.298	6.766	7.961	10.773	7.167	6.179	7.188	7.936	10.318	8.003
83.2	832	7.931	5.9	8.053	10.935	7.104	6.06	6.955	7.847	10.27	8.441
83.3	833	8.879	5.889	7.995	11.062	7.226	6.095	7.284	7.666	10.31	8.117
83.4	834	9.403	6.242	8.278	11.051	6.702	6.363	7.212	7.925	10.651	7.66
83.5	835	8.374	6.323	8.439	10.715	6.918	6.455	6.777	7.716	11.102	7.585
83.6	836	7.835	7.488	8.181	10.853	6.726	5.922	6.848	7.92	10.958	6.994
83.7	837	8.721	7.197	7.989	10.669	7.28	6.334	6.707	7.529	10.808	7.185
83.8	838	8.312	7.116	8.117	10.904	6.562	6.416	6.88	7.552	10.717	7.551
83.9	839	8.842	6.442	7.58	10.63	6.077	6.649	7.107	7.65	10.954	8.689
84	840	9.2	5.733	7.938	10.764	6.323	6.371	7.073	7.69	10.734	8.107
84.1	841	8.555	5.585	8.252	10.703	6.237	6.474	7.036	7.436	10.685	7.884
84.2	842	9.073	5.571	7.985	10.704	6.129	6.116	7.647	7.626	10.743	7.81
84.3	843	9.699	5.264	8.025	10.605	5.763	6.349	6.872	7.692	10.558	7.544
84.4	844	10.127	4.845	7.93	10.836	5.531	6.386	6.774	7.629	10.424	7.507
84.5	845	10.001	5.046	8.207	10.541	6.012	5.817	7.083	7.589	10.117	8.128
84.6	846	9.515	4.974	8.681	10.68	5.807	5.667	7.727	7.313	9.889	8.116
84.7	847	9.063	5.253	8.787	10.652	6.208	5.746	7.276	7.556	10.356	8.073
84.8	848	8.747	5.658	8.199	10.681	6.052	5.351	7.052	7.152	10.452	8.906
84.9	849	8.432	5.472	7.876	10.935	6.209	5.709	6.918	7.571	10.609	9.295
85	850	8.649	5.372	7.823	10.839	6.406	5.289	6.906	7.23	10.79	8.58
85.1	851	8.576	5.3	7.773	10.884	6.082	5.793	6.658	7.2	10.813	8.594
85.2	852	8.482	5.594	8.3	10.696	6.114	5.896	6.324	7.314	10.736	8.046
85.3	853	8.182	5.472	8.124	10.565	6.234	5.945	6.209	7.482	10.929	8.066
85.4	854	8.569	5.908	7.513	10.694	6.01	6.299	6.589	7.275	10.675	8.385
85.5	855	9.074	6.056	7.913	10.752	6.843	6.388	6.44	7.363	10.809	8.467
85.6	856	10.211	6.137	8.048	10.75	7.345	6.287	6.259	7.378	10.431	8.131
85.7	857	9.471	5.685	7.753	10.933	6.679	6.472	5.842	7.353	10.957	8.86
85.8	858	8.872	5.985	7.836	10.617	6.753	6.428	5.648	7.45	10.695	8.159
85.9	859	8.806	5.795	7.551	10.739	5.96	6.801	6.153	7.308	10.673	9.056
86	860	8.273	6.606	7.872	10.607	5.025	6.745	5.908	7.251	11.072	9.571
86.1	861	8.3	6.507	7.828	10.641	4.9	6.694	5.631	6.987	11.042	9.078
86.2	862	7.636	6.081	7.794	10.558	5.482	6.239	6.82	7.068	10.947	9.115
86.3	863	7.477	6.023	8.077	10.519	5.646	6.228	7.24	7.264	11.059	9.423
86.4	864	7.371	6.081	8.307	10.65	6.877	6.19	7.178	7.197	11.017	8.928
86.5	865	8.077	5.713	8.344	10.647	7.08	5.95	8.183	7.345	10.955	8.786
86.6	866	8.005	6.134	8.404	10.733	7.305	5.71	7.895	7.209	11.167	9.523
86.7	867	8.25	6.185	8.078	10.532	7.351	5.035	7.698	7.052	11.043	9.216
86.8	868	8.418	6.308	8.258	10.826	6.722	5.174	7.475	7.055	11.436	9.266
86.9	869	8.376	6.334	8.155	10.852	6.929	5.128	7.395	7.077	11.725	9.848
87	870	7.837	6.368	8.18	11.021	7.624	5.047	7.179	7.236	11.64	9.843
87.1	871	8.018	6.356	7.761	10.803	7.791	4.942	7.065	7.305	11.837	10.034
87.2	872	7.817	5.75	7.827	10.907	7.856	5.215	6.763	7.298	11.961	9.135
87.3	873	7.394	6.574	7.739	10.984	8.408	5.507	7.252	7.236	11.619	9.167
87.4	874	7.949	6.406	8.212	10.791	8.662	5.359	6.74	7.407	11.748	9.709
87.5	875	8.1	6.375	7.979	11.019	8.48	5.89	6.951	7.598	11.756	9.089
87.6	876	7.496	6.61	7.986	10.921	8.276	5.956	6.382	7.199	11.827	9.641
87.7	877	7.687	6.578	8.058	10.688	7.765	5.9	7.07	7.514	12.025	9.858
87.8	878	7.93	7.156	8.184	10.898	7.906	5.617	7.016	7.41	11.787	9.851
87.9	879	8.111	7.011	8.587	10.998	7.65	5.342	6.947	7.3	12.081	9.121
88	880	8.11	7.226	8.167	10.778	7.747	5.671	7.249	7.546	12.169	9.14
88.1	881	8.495	6.939	7.8	10.806	6.812	6.136	7.885	7.346	12.071	9.039
88.2	882	8.974	7.049	8.243	10.585	6.39	6.276	7.273	7.508	11.828	8.926
88.3	883	8.647	7.15	7.918	10.817	6.339	6.317	7.836	7.456	12.013	8.577
88.4	884	8.124	7.424	7.612	10.885	6.808	6.063	8.493	7.536	12.008	9.275
88.5	885	8.044	7.368	7.758	10.702	6.995	6.012	9.078	7.018	11.987	9.559
88.6	886	7.618	7.408	8.278	10.885	6.935	5.811	9.525	7.176	11.987	8.657
88.7	887	7.202	7.378	8.73	10.59	7.45	7.067	8.986	7.266	12.101	9.156
88.8	888	7.422	7.53	8.206	10.948	6.998	6.675	8.348	7.391	12.226	9.036
88.9	889	7.299	6.8	8.327	10.79	7.607	7.136	8.786	7.588	12.356	9.035
89	890	7.534	6.75	8.319	10.884	7.245	7.489	8.749	7.795	12.621	9.182
89.1	891	8.552	6.294	8.467	10.932	7.393	6.729	8.505	7.585	12.272	8.473
89.2	892	8.877	6.586	8.528	10.978	7.801	7.049	8.262	7.556	12.677	8.409
89.3	893	8.029	7.06	8.677	10.949	7.669	6.734	7.921	7.474	12.566	8.803
89.4	894	8.843	6.855	8.871	11.039	7.953	7.071	7.736	7.515	12.314	9.433
89.5	895	8.571	7.089	8.164	11.005	7.286	7.342	7.837	7.564	12.338	9.447
89.6	896	8.346	6.908	8.557	11.124	6.675	7.517	7.129	7.356	12.728	9.255
89.7	897	8.422	7.155	8.215	11.069	6.999	7.552	7.339	7.613	12.565	9.887
89.8	898	8.302	7.046	8.572	10.981	7.566	7.178	6.555	7.557	12.896	10.635
89.9	899	8.189	7.035	8.466	11.063	7.837	7.269	6.981	7.812	12.432	10.052
90	900	8.556	7.618	8.067	11.023	7.245	7.054	7.779	7.647	12.397	9.788
90.1	901	7.861	7.164	8.084	11.091	6.705	7.131	7.703	7.747	12.028	9.063
90.2	902	9.221	6.65	7.832	11.084	6.527	7.17	7.501	7.582	12.28	9.776
90.3	903	8.423	7.119	7.767	10.995	6.74	7.271	6.675	7.731	12.542	9.441
90.4	904	8.547	7.517	7.859	11.058	7.634	7.592	5.737	7.621	12.256	9.754
90.5	905	8.933	7.31	8.056	10.832	7.14	7.752	5.986	7.309	12.173	9.735
90.6	906	9.729	7.117	7.682	10.716	6.722	7.261	5.444	7.437	12.421	10.144
90.7	907	9.17	7.028	7.602	10.79	6.108	7.501	5.602	7.312	12.283	10.612
90.8	908	9.018	6.891	8.315	10.854	6.335	7.295	5.216	7.494	12.183	10.031
90.9	909	9.375	6.914	8.47	10.655	5.896	6.839	5.505	7.666	12.711	8.853
91	910	9.503	7.161	8.949	10.729	6.409	7.528	6.433	7.369	12.491	8.993
91.1	911	8.058	7.198	8.709	10.649	7.033	6.984	6.391	7.484	12.374	9.738
91.2	912	8.159	7.331	7.989	10.734	6.745	7.436	5.544	7.407	12.295	9.938
91.3	913	7.453	7.419	8.02	10.655	6.951	7.341	5.685	7.574	12	9.423
91.4	914	8.289	7.238	8.346	10.942	6.712	6.559	5.941	7.434	12.235	8.746
91.5	915	7.318	6.82	8.273	10.841	7.063	7.236	5.743	7.742	12.441	8.641
91.6	916	7.764	6.902	8.173	11.077	6.591	7.429	5.583	7.89	12.842	8.903
91.7	917	8.385	7.368	7.748	10.799	6.032	7.467	6.031	7.503	12.65	9.306
91.8	918	8.367	7.492	7.909	11.003	5.606	7.236	5.662	7.554	12.515	9.572
91.9	919	9.239	6.626	8.053	11.155	6.498	6.838	5.462	7.781	12.313	10.463
92	920	9.289	6.986	8.074	11.102	6.136	7.012	5.12	7.58	12.152	10.437
92.1	921	9.18	7.245	8.451	10.982	6.244	7.492	5.287	7.488	12.323	11.038
92.2	922	9.205	6.818	8.05	10.994	6.124	7.991	5.072	7.279	12.457	10.697
92.3	923	10.03	7	8.128	10.934	5.616	7.569	5.309	7.523	12.636	9.703
92.4	924	9.967	6.444	8.076	10.921	5.704	8.136	5.393	7.95	12.654	8.852
92.5	925	9.897	6.779	8.043	11.052	5.861	8.144	5.245	7.785	12.851	8.739
92.6	926	10.36	6.881	8.335	11.112	6.454	8.552	5.204	7.923	12.685	8.081
92.7	927	10.266	6.88	8.392	11.004	7.126	8.391	5.249	7.845	12.621	8.859
92.8	928	10.132	7.501	8.156	10.854	7.05	8.05	5.309	7.828	12.508	8.827
92.9	929	9.52	7.527	7.982	11.01	7.441	8.425	6.004	7.951	12.541	9.953
93	930	9.126	7.692	8.228	10.93	7.937	8.503	5.781	8.011	12.667	8.922
93.1	931	8.247	8.325	8.248	10.948	8.282	8.254	5.909	8.159	12.392	9.374
93.2	932	8.135	7.798	8.698	10.922	8.391	8.632	5.803	7.995	12.758	9.032
93.3	933	8.741	7.629	8.492	10.847	8.323	9.002	5.503	8.006	12.633	8.136
93.4	934	8.074	7.48	8.472	10.924	8.31	8.923	5.568	8.455	12.708	8.566
93.5	935	8.103	7.255	8.219	10.871	7.624	8.373	5.164	8.283	12.236	7.607
93.6	936	9.028	7.55	7.572	10.808	7.516	8.628	5.164	8.183	12.541	7.741
93.7	937	9.333	7.774	8.742	10.754	8.301	8.603	5.324	8.174	12.341	8.088
93.8	938	9.887	7.772	8.4	10.662	7.837	8.256	5.795	8.079	12.778	8.359
93.9	939	9.003	8.15	8.439	10.89	8.492	8.76	5.431	8.077	12.566	8.346
94	940	9.159	8.214	8.19	10.633	7.86	8.203	5.874	7.835	12.51	8.256
94.1	941	8.698	7.997	7.805	10.835	7.778	7.721	5.479	7.899	12.461	8.32
94.2	942	7.985	7.575	8.345	10.819	7.372	7.945	5.699	8.079	12.374	9.496
94.3	943	8.643	6.952	8.147	10.854	7.786	7.407	5.558	8.017	12.595	9.742
94.4	944	8.707	6.105	8.376	10.84	8.013	7.395	5.321	7.752	12.269	9.33
94.5	945	8.949	6.558	8.23	10.725	8.675	7.396	5.441	8.023	12.335	9.744
94.6	946	8.078	6.456	8.015	10.704	8.32	8.522	5.663	7.863	12.297	8.998
94.7	947	7.733	6.605	8.23	10.882	8.645	8.381	5.968	8.244	12.467	9.404
94.8	948	8.448	6.639	8.286	11.017	8.185	8.37	6.219	8.261	12.224	9.859
94.9	949	8.837	7.122	8.527	10.795	8.127	7.567	6.223	8.339	12.591	9.33
95	950	8.464	6.664	8.192	10.768	7.264	7.674	6.161	8.299	12.746	8.696
95.1	951	8.582	6.207	8.56	11.06	7.27	7.306	6.435	8.285	12.718	9.439
95.2	952	8.206	6.489	8.121	10.85	7.128	7.685	6.426	8.461	12.621	9.544
95.3	953	8.786	6.339	8.506	10.856	6.964	8.007	6.472	8.017	12.569	9.038
95.4	954	9.017	6.913	8.529	10.829	7.041	8.106	6.669	8.114	12.433	9.863
95.5	955	9.443	6.484	8.287	10.986	7.523	8.208	6.681	8.208	12.879	10.111
95.6	956	8.681	6.445	8.07	10.922	7.675	7.51	6.338	7.936	12.857	10.718
95.7	957	8.92	6.844	8.12	11.027	8.124	7.636	6.785	8.309	12.788	9.882
95.8	958	9.587	6.621	8.433	11.027	8.013	7.683	6.857	7.717	12.762	10.719
95.9	959	9.058	6.648	8.15	11.003	7.71	7.706	6.57	7.664	13.021	10.403
96	960	9.291	6.234	8.464	11.02	7.787	7.387	6.828	7.746	13.137	10.047
96.1	961	9.378	6.313	8.211	11.125	7.434	7.464	6.697	8.156	12.756	10.14
96.2	962	9.487	6.975	8.42	10.913	7.911	6.555	6.587	8.235	12.699	9.991
96.3	963	9.306	6.754	8.513	11.242	8.086	6.793	7.096	8.428	12.56	10.32
96.4	964	9.088	6.83	8.326	11.39	7.963	6.617	7.496	8.248	12.805	9.469
96.5	965	10.201	6.605	8.284	11.317	7.266	6.947	7.45	8.225	12.826	9.692
96.6	966	9.401	6.516	8.202	11.434	6.697	6.873	7.703	8.33	12.925	9.754
96.7	967	9.491	6.439	7.995	11.115	6.587	6.582	6.67	8.237	13.115	9.877
96.8	968	10.133	6.198	7.892	11.089	7.317	6.89	6.386	8.536	13.071	9.514
96.9	969	10.36	5.946	8.136	11.137	7.996	7.255	6.24	8.467	12.968	10.386
97	970	9.983	5.566	8.447	11.274	7.815	7.047	6.269	8.386	13.088	10.163
97.1	971	9.509	5.548	8.074	11.144	7.964	6.653	6.293	8.514	13.129	10.239
97.2	972	9.639	6.14	8.387	11.068	7.351	7.045	6.244	8.335	13.309	10.489
97.3	973	9.569	6.747	8.575	11.117	7.476	7.157	6.007	8.356	13.458	12.354
97.4	974	9.96	6.508	8.829	11.029	7.874	7.194	6.31	8.308	13.353	12.537
97.5	975	9.781	6.326	8.729	11.097	7.625	6.952	5.964	8.253	13.492	13.033
97.6	976	10.429	7.119	7.815	11.111	7.491	6.793	5.699	8.449	13.587	12.756
97.7	977	9.588	6.652	7.928	10.96	8.147	6.982	5.895	8.431	13.251	11.835
97.8	978	9.419	7.01	8.562	11.055	8.549	6.79	6.671	8.367	12.985	12.08
97.9	979	9.32	7.195	8.566	10.875	8.81	6.788	6.492	8.304	13.191	11.437
98	980	9.391	7.369	8.38	10.907	8.609	6.992	6.123	8.444	13.202	10.281
98.1	981	9.189	7.185	8.131	11.068	9.282	6.853	5.711	8.228	13.336	11.253
98.2	982	10.307	7.71	8.041	11.136	9.333	6.666	5.802	8.236	12.971	11.694
98.3	983	10.064	7.868	8.949	11.004	9.339	6.943	5.934	8.188	13.153	11.988
98.4	984	10.421	7.685	8.6	11.249	8.732	7.139	5.259	8.12	13.244	12.993
98.5	985	9.788	7.896	8.563	10.876	8.927	7.291	5.608	7.989	13.041	12.226
98.6	986	10.727	7.843	8.833	11.105	8.981	7.26	5.181	8.078	13.008	11.922
98.7	987	10.668	7.952	8.892	11.069	8.963	7.181	5.034	8.186	12.98	11.441
98.8	988	10.084	8.495	9.157	10.982	10.089	7.738	5.164	8.175	13.229	10.734
98.9	989	9.354	7.902	8.858	10.9	9.172	7.96	5.162	8.227	13.14	11.101
99	990	8.211	7.786	9.212	11.008	10.031	7.736	4.762	8.195	13.174	11.053
99.1	991	8.239	7.913	9.104	10.779	10.209	7.592	5.201	8.437	13.165	10.11
99.2	992	7.393	7.862	8.843	10.918	10.25	7.123	4.98	8.137	13.149	9.373
99.3	993	8.265	7.306	8.992	10.799	9.858	6.723	5.151	8.324	13.03	9.74
99.4	994	8.422	7.042	8.19	10.989	10.564	6.584	5.21	8.239	13.273	9.664
99.5	995	8.583	8.155	8.411	11.004	9.813	6.665	5.78	8.152	13.257	8.63
99.6	996	7.511	8.285	8.476	11.2	9.494	7.022	5.77	8.136	13.175	8.22
99.7	997	8.555	8.283	8.557	11.092	9.667	6.475	4.957	8.329	13.175	8.186
99.8	998	8.751	8.134	8.49	10.93	9.516	7.11	5.103	8.398	13.246	8.378
99.9	999	9.086	8.032	8.321	11.183	9.037	7.624	5.215	8.318	13.147	8.792
100	1000	9.412	7.866	8.127	11.082	8.972	7.287	5.627	8.449	13.269	9.2
100.1	1001	9.496	7.964	8.15	10.993	8.953	7.289			13.484	9.369
100.2	1002	9.961	7.907	8.171	10.844	8.544	6.892
100.3	1003	9.808	8.2	8.564	10.882	9.015	6.493
100.4	1004	9.881	7.941	8.51	11.105	9.725	6.904
100.5	1005	9.766	8.18	8.582	11.333	8.928	7.705
100.6	1006	9.357	8.382	8.745	11.129	8.473	7.283
100.7	1007	9.708	7.976	8.463	11.475	9.014	7.319
100.8	1008	8.91	7.799	8.799	11.345	8.901	7.067
100.9	1009	9.222	7.183	8.751	11.286	8.777	6.423
101	1010	9.257	8.15	8.816	11.152	8.354	6.976
101.1	1011	8.734	7.939	8.917	11.015	8.504	7.649
101.2	1012	9.44	7.664	8.325	11.261	8.101	6.978
101.3	1013	9.338	8.113	8.838	11.123	8.198	6.987
101.4	1014	9.877	7.828	8.609	11.08	8.324	6.385
101.5	1015	9.043	8.007	8.324	11.194	8.477	6.496
101.6	1016	9.978	7.823	9.017	11.182	8.406	6.81
101.7	1017	9.547	7.715	8.997	11.22	8.909	6.957
101.8	1018	8.92	8.281	8.694	11.296	8.539	6.526
101.9	1019	8.142	8.446	8.902	11.083	8.467	6.767
102	1020	8.782	7.903	8.734	11.159	8.418	6.6
102.1	1021	8.531	8.483	8.662	11.168	8.28	6.295
102.2	1022	9.112	8.742	9.291	11.085	7.809	6.23
102.3	1023	9.064	8.38	8.825	10.962	8.061	5.754
102.4	1024	8.218	9.129	9.034	11.099	7.756	6.082
102.5	1025	8.26	8.686	9.104	11.061	7.599	6.014
102.6	1026	8.393	9.206	9.103	11.282	7.343	6.444
102.7	1027	7.993	9.167	9.026	11.463	7.578	6.155
102.8	1028	8.405	8.729	8.853	11.231	7.699	6.277
102.9	1029	8.308	8.343	9.322	11.295	7.994	6.317
103	1030	7.675	8.688	9.45	11.002	8.97	7.261
103.1	1031	7.304	8.758	9.619	11.063	7.666	6.915
103.2	1032	7.308	8.564	9.089	11.093	7.423	6.993
103.3	1033	6.878	8.961	8.934	11.002	7.488	6.828
103.4	1034	7.17	9.285	9.028	11.149	7.489	6.978
103.5	1035	7.177	9.159	9.641	11.134	7.608	6.512
103.6	1036	7.111	9.886	9.211	11.102	8.096	6.76
103.7	1037	7.128	9.702	9.179	11.056	7.898	6.846
103.8	1038	6.839	9.189	8.836	10.976	8.355	7.045
103.9	1039	6.71	9.3	8.977	10.99	7.973	7.405
104	1040	7.078	9.842	8.906	11.001	8.167	6.919
104.1	1041	7.121	9.851	9.292	11.209	8.276	6.111
104.2	1042	7.123	10.05	8.909	11.109	8.148	6.286
104.3	1043	7.145	8.949	8.799	11.154	8.245	5.845
104.4	1044	7.601	9.179	8.872	11.059	8.106	5.882
104.5	1045	8.007	9.044	9.132	11.142	8.432	6.243
104.6	1046	8.667	9.094	8.872	11.062	8.291	6.361
104.7	1047	8.03	9.255	8.764	11.131	8.549	6.642
104.8	1048	7.636	9.34	9.194	11.196	8.219	6.616
104.9	1049	7.631	8.994	9.255	11.124	8.243	6.634
105	1050	7.807	8.755	9.476	11.05	7.734	6.775
105.1	1051	7.942	9.009	9.173	11.132	7.278	6.54
105.2	1052	7.596	9.661	9.464	11.021	7.148	6.738
105.3	1053	7.83	9.776	9.105	10.985	7.647	6.667
105.4	1054	7.678	9.462	9.581	11.082	7.131	6.291
105.5	1055	8.155	9.372	9.044	11.078	7.136	6.285
105.6	1056	7.452	9.587	9.21	10.991	6.918	6.372
105.7	1057	7.572	9.505	9.338	11.068	7.641	6.184
105.8	1058	7.159	8.71	9.399	11.105	7.274	6.034
105.9	1059	7.079	9.245	8.486	11.158	7.641	5.832
106	1060	6.996	8.594	8.737	11.237	7.063	6.372
106.1	1061	7.194	9.077	8.595	11.232	7.243	5.874
106.2	1062	7.037	9.256	8.609	11.124	8.049	5.799
106.3	1063	7.319	9.679	9.474	11.124	8.448	5.74
106.4	1064	6.641	9.893	9.302	11.186	8.279	5.724
106.5	1065	6.698	9.651	8.882	10.987	7.832	5.761
106.6	1066	7.665	9.545	8.751	11.014	8.332	6.063
106.7	1067	7.214	9.649	8.725	11.076	7.926	6.032
106.8	1068	6.765	9.229	8.496	11.134	8.23	5.843
106.9	1069	7.125	8.899	8.567	11.117	7.65	6.153
107	1070	7.014	9.136	9.094	11.309	7.652	6.305
107.1	1071	6.42	8.715	9.074	11.225	7.449	6.581
107.2	1072	6.337	8.901	9.275	11.213	7.466	6.545
107.3	1073	6.244	9.453	9.175	11.195	7.549	6.197
107.4	1074	6.996	9.189	9.333	11.192	7.497	6.644
107.5	1075	6.737	9.474	9.117	11.165	7.593	6.527
107.6	1076	7.189	9.539	9.07	11.168	7.325	6.452
107.7	1077	7.223	9.488	9.136	11.046	7.339	6.172
107.8	1078	6.398	9.329	9.115	11.06	7.265	5.946
107.9	1079	6.407	9.236	9.213	11.235	7.317	6.042
108	1080	6.064	9.216	9.091	11.356	7.34	5.932
108.1	1081	6.478	8.644	8.83	11.197	7.111	6.035
108.2	1082	5.735	8.295	9.327	11.057	7.616	5.986
108.3	1083	6.499	9.02	8.975	11.105	8.292	6.175
108.4	1084	6.755	9.113	8.841	11.348	8.016	5.795
108.5	1085	6.285	8.986	8.803	11.14	8.105	5.817
108.6	1086	6.15	9.117	9.168	11.375	7.574	5.953
108.7	1087	6.371	9.031	9.074	11.318	7.93	6.982
108.8	1088	6.14	8.734	8.943	11.248	7.73	6.607
108.9	1089	6.788	8.566	8.951	11.035	7.805	6.329
109	1090	6.683	8.09	9.314	11.285	8.355	5.893
109.1	1091	6.25	7.875	9.869	11.435	7.681	5.733
109.2	1092	6.762	8.506	9.033	11.262	7.903	5.411
109.3	1093	6.199	8.878	9.002	11.292	8.354	5.294
109.4	1094	5.967	9.098	8.727	11.168	8.343	5.733
109.5	1095	5.921	9.456	9.286	11.328	7.849	6.286
109.6	1096	5.538	9.279	9.154	11.198	8.325	6.25
109.7	1097	5.972	8.564	9.162	11.107	8.078	6.15
109.8	1098	6.349	8.506	8.888	11.223	8.642	5.79
109.9	1099	6.606	8.36	8.921	11.169	8.375	5.628
110	1100	7.168	8.642	9.228	11.228	8.557	5.129
110.1	1101	6.94	8.629	8.829	11.162	8.013	5.27
110.2	1102	7.6	9.17	8.812	10.994	7.802	5.224
110.3	1103	8.249	8.925	8.443	10.958	8.046	5.127
110.4	1104	7.796	9.5	8.705	11.26	8.323	5.269
110.5	1105	7.862	9.618	8.846	11.219	8.381	5.599
110.6	1106	7.428	8.949	9.097	11.072	8.012	6.052
110.7	1107	7.274	9.74	8.989	11.261	8.277	6.071
110.8	1108	7.532	9.422	9.1	11.399	7.791	6.097
110.9	1109	7.137	9.02	8.899	11.279	7.158	6.388
111	1110	7.345	9.848	9.132	11.17	8.018	6.267
111.1	1111	7.501	8.769	9.146	11.419	8.151	5.954
111.2	1112	7.866	9.112	8.966	11.126	7.863	6.655
111.3	1113	7.748	9.585	9.051	11.18	7.603	6.448
111.4	1114	8.286	8.502	9.022	11.184	7.795	6.321
111.5	1115	8.6	8.634	9.065	10.981	8.034	6.494
111.6	1116	8.489	9.012	8.82	11.42	7.988	6.506
111.7	1117	7.814	8.86	9.049	11.123	8.294	7.165
111.8	1118	8.103	8.732	8.991	11.235	7.62	6.811
111.9	1119	8.337	8.951	8.9	11.178	7.805	6.809
112	1120	8.138	9.466	9.392	11.13	7.799	6.876
112.1	1121	7.328	8.949	9.443	11.396	8.045	7.034
112.2	1122	7.324	9.47	9.394	11.414	7.76	6.919
112.3	1123	7.209	8.997	9.08	11.345	8.032	6.947
112.4	1124	7.906	8.462	9.269	11.115	7.503	6.588
112.5	1125	7.09	8.717	8.961	11.22	7.302	6.917
112.6	1126	6.615	9.132	8.691	11.233	7.524	6.71
112.7	1127	7.041	9.144	8.718	11.026	7.987	6.923
112.8	1128	7.27	8.676	9.075	11.256	8.156	6.641
112.9	1129	8.541	9.161	8.975	11.275	8.193	6.285
113	1130	9.227	8.536	8.626	11.183	8.227	6.547
113.1	1131	8.889	8.939	9.048	11.293	8.201	6.243
113.2	1132	8.882	8.054	8.616	11.173	8.022	6.236
113.3	1133	7.777	8.435	8.645	11.317	8.205	6.417
113.4	1134	7.926	7.71	8.955	11.338	7.886	6.565
113.5	1135	7.421	7.984	9.072	11.395	8.152	6.477
113.6	1136	7.664	8.61	8.939	11.203	7.9	6.328
113.7	1137	8.424	8.849	8.754	11.232	8.138	6.534
113.8	1138	7.622	9.366	9.124	11.331	7.843	6.85
113.9	1139	7.42	8.93	9.12	11.158	8.287	7.083
114	1140	7.526	8.257	8.898	11.488	8.652	6.96
114.1	1141	7.804	8.315	9.176	11.214	8.139	6.817
114.2	1142	7.587	8.312	8.765	11.318	8.549	6.901
114.3	1143	7.853	9.343	8.865	11.397	8.678	7.194
114.4	1144	7.641	8.86	9.328	11.537	8.375	7.124
114.5	1145	7.137	8.912	8.967	11.31	7.939	7.201
114.6	1146	6.853	8.671	9.258	11.238	7.978	7.078
114.7	1147	7.009	8.638	9.623	11.268	8.231	7.106
114.8	1148	6.819	7.917	9.537	11.293	8.618	6.991
114.9	1149	6.885	8.223	9.094	11.451	8.82	6.909
115	1150	7.122	8.78	9.317	11.436	8.618	7.066
115.1	1151	8.208	7.906	9.038	11.458	8.77	7.15
115.2	1152	7.526	8.297	8.556	11.313	9.07	6.864
115.3	1153	7.735	8.781	9.243	11.454	9.473	6.783
115.4	1154	8.454	8.45	9.613	11.41	9.443	6.935
115.5	1155	8.342	7.696	9.68	11.494	9.048	7.126
115.6	1156	8.406	7.928	9.355	11.436	8.131	6.713
115.7	1157	7.466	8.01	9.714	11.382	8.534	6.781
115.8	1158	7.409	8.106	9.156	11.234	8.493	6.564
115.9	1159	7.385	8.076	9.405	11.292	8.652	6.636
116	1160	7.549	7.398	9.387	11.184	7.984	6.86
116.1	1161	7.562	7.503	9.175	11.338	8.298	7.023
116.2	1162	7.006	7.866	9.283	11.219	7.964	6.808
116.3	1163	6.957	7.737	9.385	11.336	7.64	7.116
116.4	1164	6.372	7.895	9.137	11.301	8.191	7.191
116.5	1165	7.248	8.661	9.193	11.331	7.901	7.295
116.6	1166	7.359	8.457	9.531	11.248	7.576	7.119
116.7	1167	7.495	8.794	9.543	11.388	7.468	6.954
116.8	1168	6.677	8.832	9.121	11.366	7.605	7.208
116.9	1169	7.237	8.713	9.251	11.349	7.11	6.591
117	1170	6.944	8.947	9.154	11.381	7.505	6.809
117.1	1171	7.072	8.803	9.163	11.333	7.676	6.559
117.2	1172	7.75	9.397	9.036	11.356	7.568	7.041
117.3	1173	7.248	8.68	9.301	11.536	7.172	6.843
117.4	1174	7.196	8.879	9.518	11.393	7.912	6.989
117.5	1175	7.556	8.621	9.776	11.374	8.099	6.698
117.6	1176	7.646	8.598	9.512	11.421	7.407	6.821
117.7	1177	8.012	8.507	9.547	11.34	7.698	6.911
117.8	1178	7.902	8.547	9.244	11.511	8.149	6.816
117.9	1179	7.662	8.344	9.065	11.406	7.866	6.641
118	1180	7.75	8.184	8.85	11.367	8.034	6.668
118.1	1181	7.86	7.924	9.255	11.31	7.534	7.033
118.2	1182	8.033	7.842	9.141	11.27	7.712	7.459
118.3	1183	8.194	7.468	9.054	11.464	7.517	7.249
118.4	1184	7.877	7.6	8.666	11.402	7.801	6.997
118.5	1185	7.47	7.376	8.622	11.513	7.833	7.414
118.6	1186	7.236	8.069	8.473	11.42	7.432	7.725
118.7	1187	7.256	8.272	9.099	11.522	7.185	7.537
118.8	1188	6.943	8.418	9.333	11.47	7.391	7.495
118.9	1189	7.512	8.499	9.147	11.624	7.351	7.48
119	1190	7.649	8.023	8.667	11.355	7.208	7.319
119.1	1191	8.778	8.333	9.364	11.238	6.954	7.696
119.2	1192	9.222	8.384	8.838	11.398	8.302	7.32
119.3	1193	9.261	7.821	8.849	11.496	8.412	7.341
119.4	1194	8.435	8.353	8.862	11.378	8.45	7.468
119.5	1195	8.855	8.17	8.636	11.396	8.828	7.411
119.6	1196	8.74	7.944	9.119	11.336	8.899	7.419
119.7	1197	8.442	8.488	9.249	11.382	8.099	7.329
119.8	1198	8.044	8.329	9.305	11.387	8.302	7.223
119.9	1199	8.545	8.65	8.934	11.176	7.538	7.459
120	1200	8.787	8.228	9.056	11.323	7.78	7.29
120.1	1201	8.603	8.391	8.93	11.479	8.527	7.201
120.2	1202	8.193	9.504	9.016	11.446	8.096	7.507
120.3	1203	8.242	9.657	9.527	11.497	8.211	7.377
120.4	1204	8.208	8.62	9.588	11.527	8.533	7.728
120.5	1205	8.507	9.303	9.86	11.347	8.497	7.486
120.6	1206	8.622	9.697	9.469	11.589	8.009	7.682
120.7	1207	7.773	8.994	9.875	11.37	8.422	7.652
120.8	1208	7.9	9.203	9.799	11.387	8.022	7.806
120.9	1209	7.35	8.907	9.189	11.246	8.212	7.654
121	1210	6.6	8.999	8.88	11.331	7.984	7.549
121.1	1211	6.849	8.363	9.728	11.414	8.138	7.567
121.2	1212	6.933	8.838	9.347	11.491	7.856	7.58
121.3	1213	7.153	8.938	9.681	11.649	7.642	7.56
121.4	1214	6.736	8.746	9.248	11.797	7.466	7.485
121.5	1215	6.348	9.163	8.651	11.477	7.716	7.223
121.6	1216	7.026	9.351	8.823	11.872	7.538	7.477
121.7	1217	6.679	9.104	8.715	11.099	8.169	7.411
121.8	1218	6.307	8.298	8.994	11.587	8.812	7.483
121.9	1219	6.424	8.874	9.054	11.676	8.095	7.505
122	1220	7.194	8.985	8.897	11.998	8.15	7.549
122.1	1221	6.382	9.062	8.658	11.783	9.197	7.546
122.2	1222	7.034	9.951	8.913	11.925	8.578	7.494
122.3	1223	7.038	9.823	8.367	11.994	8.899	7.248
122.4	1224	7.665	9.308	8.027	11.877	9.039	7.529
122.5	1225	8.08	9.431	8.524	11.726	9.191	7.329
122.6	1226	7.92	9.305	8.798	11.807	8.671	7.089
122.7	1227	7.326	9.322	8.555	11.836	8.687	7.23
122.8	1228	6.705	9.168	8.665	11.774	8.562	7.213
122.9	1229	6.24	9.464	8.609	11.553	8.482	7.479
123	1230	6.609	9.307	8.025	11.914	8.12	7.562
123.1	1231	6.659	9.003	9.195	11.54	8.069	7.731
123.2	1232	6.612	9.133	8.795	11.946	8.5	7.226
123.3	1233	6.637	8.885	8.695	11.55	8.993	7.4
123.4	1234	6.551	9.583	9.03	11.719	8.673	7.414
123.5	1235	6.354	9.212	9.36	11.832	8.449	7.326
123.6	1236	6.764	8.859	9.204	12.116	7.519	7.328
123.7	1237	6.504	9.283	9.035	11.956	7.683	7.492
123.8	1238	7.168	8.407	8.995	11.655	8.285	7.255
123.9	1239	7.076	8.141	8.912	11.904	8.285	7.57
124	1240	7.518	8.898	8.67	11.831	8.642	7.559
124.1	1241	7.84	8.929	8.742	11.906	8.615	7.734
124.2	1242	7.683	9.158	8.775	11.812	7.999	7.987
124.3	1243	8.763	9.548	8.611	11.952	8.308	8.047
124.4	1244	7.728	10.13	8.595	11.843	7.504	7.702
124.5	1245	8.611	9.186	9.02	11.661	7.736	7.826
124.6	1246	7.778	8.892	8.959	11.695	7.745	8.024
124.7	1247	8.001	8.717	9.194	11.942	8.459	7.878
124.8	1248	8.097	9.264	8.501	11.837	8.249	7.778
124.9	1249	7.834	9.59	8.219	11.867	8.167	8.052
125	1250	8.325	8.902	8.018	11.617	8.028	7.982
125.1	1251	8.911	9.18	8.842	11.939	7.493	7.747
125.2	1252	8.442	9.243	8.727	11.505	8.215	7.684
125.3	1253	8.746	9.393	8.491	11.561	8.068	7.772
125.4	1254	8.492	9.078	8.463	11.363	8.561	7.732
125.5	1255	7.638	9.032	8.618	11.432	9.119	7.671
125.6	1256	7.328	8.991	8.009	11.506	9.801	7.764
125.7	1257	7.107	9.079	7.53	11.71	9.113	7.813
125.8	1258	7.538	9.262	7.953	11.621	9.272	7.667
125.9	1259	7.609	8.59	7.999	12.015	8.767	7.957
126	1260	7.465	9.096	8.062	11.946	8.507	7.86
126.1	1261	7.573	8.556	8.74	11.757	7.888	7.586
126.2	1262	7.124	8.845	8.881	11.646	8.555	7.78
126.3	1263	7.316	8.855	9.309	11.794	8.282	7.594
126.4	1264	7.806	8.804	9.124	11.765	8.994	7.547
126.5	1265	7.698	8.958	9.144	11.692	8.324	7.62
126.6	1266	7.742	9.472	9.121	11.717	8.26	7.607
126.7	1267	7.63	8.751	8.829	11.625	8.428	7.409
126.8	1268	7.939	9.039	9.349	11.557	8.406	7.402
126.9	1269	7.617	9.039	9.059	11.662	8.849	7.525
127	1270	8.104	8.709	9.064	11.781	8.83	7.681
127.1	1271	8.326	8.859	8.981	11.726	8.871	7.612
127.2	1272	8.008	9.336	9.081	11.669	8.467	7.577
127.3	1273	7.922	9.175	9.104	11.62	8.228	7.549
127.4	1274	7.509	8.364	8.588	11.578	8.246	7.591
127.5	1275	7.862	8.41	9.075	11.751	8.355	7.777
127.6	1276	7.669	8.586	8.738	11.892	8.02	7.598
127.7	1277	7.96	8.659	9.129	11.788	8.342	7.76
127.8	1278	8.817	8.884	8.978	11.958	8.258	7.611
127.9	1279	8.496	9.185	8.92	12.041	8.344	7.401
128	1280	8.396	9.283	8.952	11.904	8.117	7.563
128.1	1281	8.12	9.184	8.797	11.92	8.767	7.816
128.2	1282	7.552	9.199	8.784	11.776	8.47	7.749
128.3	1283	7.509	8.958	8.432	11.889	8.581	7.746
128.4	1284	7.215	9.109	7.965	12.215	8.697	7.763
128.5	1285	6.815	8.352	8.903	11.872	8.745	7.701
128.6	1286	7.571	8.228	8.135	11.853	8.535	7.852
128.7	1287	7.165	8.589	8.429	11.676	8.379	7.853
128.8	1288	7.066	8.185	8.407	11.701	8.922	7.846
128.9	1289	7.304	9.007	8.506	11.843	8.732	7.601
129	1290	7.462	9.348	8.935	11.643	8.842	7.788
129.1	1291	7.575	8.97	8.322	11.556	9.109	7.658
129.2	1292	7.979	8.987	8.341	11.555	9.129	7.555
129.3	1293	8.087	8.407	8.067	11.77	9.428	7.783
129.4	1294	8.809	7.957	8.511	11.749	9.785	7.565
129.5	1295	8.336	7.827	8.001	11.663	9.506	7.567
129.6	1296	8.616	9.52	8.192	11.836	9.224	7.729
129.7	1297	8.232	9.122	8.286	11.751	8.601	7.645
129.8	1298	8.272	9.405	8.099	11.765	8.379	7.7
129.9	1299	7.73	9.223	8.238	11.503	8.284	7.677
130	1300	8.378	9.86	7.678	11.569	8.67	7.732
130.1	1301	8.503	8.976	7.73	11.755	8.978	7.485
130.2	1302	7.815	9.022	7.775	11.577	8.692	7.566
130.3	1303	8.006	8.432	7.734	11.856	8.377	7.58
130.4	1304	8.334	9.102	7.664	11.816	8.167	7.732
130.5	1305	8.14	8.823	7.99	11.812	8.692	7.724
130.6	1306	7.619	9.297	8.075	11.81	8.605	7.819
130.7	1307	7.463	9.419	7.967	11.943	9.065	7.762
130.8	1308	6.808	9.252	8.182	11.937	8.619	7.586
130.9	1309	6.945	9.028	8.137	12.308	8.853	7.571
131	1310	7.135	10.298	8.789	12.18	8.62	7.84
131.1	1311	7.082	10.108	8.691	12.225	8.555	7.562
131.2	1312	7.043	9.762	8.629	11.797	8.873	7.606
131.3	1313	6.269	10.155	8.103	12.095	8.386	7.634
131.4	1314	6.212	10.157	7.857	11.972	9.435	7.769
131.5	1315	6.29	9.459	7.997	12.106	9.063	8.08
131.6	1316	6.296	9.485	8.028	12.101	9.086	7.886
131.7	1317	6.207	8.883	7.997	11.735	8.794	7.737
131.8	1318	6.367	9.225	7.647	11.801	9.142	7.556
131.9	1319	6.176	9.046	7.625	12.03	9.155	7.842
132	1320	6.781	8.788	7.874	11.987	8.876	7.729
132.1	1321	6.888	8.6	8.271	12.198	8.474	7.485
132.2	1322	7.115	9.022	7.778	12.106	8.854	7.567
132.3	1323	7.123	9.267	7.821	11.917	8.195	7.4
132.4	1324	6.237	9.454	7.698	11.94	8.522	7.444
132.5	1325	6.514	10.095	7.52	11.955	8.506	7.684
132.6	1326	6.642	9.749	8.023	11.927	8.269	7.766
132.7	1327	6.445	9.436	7.884	11.97	8.385	7.669
132.8	1328	6.643	9.312	7.997	11.576	9.077	7.725
132.9	1329	6.74	9.095	8.251	11.834	9.264	7.528
133	1330	6.877	9.014	7.965	11.957	9.444	7.72
133.1	1331	6.577	9.817	8.172	11.718	9.381	7.441
133.2	1332	6.889	10.19	8.141	12.017	9.025	7.682
133.3	1333	6.655	10.64	7.735	11.932	9.1	7.681
133.4	1334	6.341	9.846	7.965	12.019	7.759	7.947
133.5	1335	6.441	10.008	7.387	11.99	8.435	7.556
133.6	1336	6.299	10.646	8.033	11.617	8.279	7.537
133.7	1337	6.754	9.919	7.854	11.733	8.442	7.795
133.8	1338	6.948	10.95	8.188	11.501	8.318	8.01
133.9	1339	7.449	10.068	8.265	11.625	8.144	7.818
134	1340	8.225	9.918	8.025	11.742	8.084	7.976
134.1	1341	8.654	9.756	8.134	11.635	8.496	7.76
134.2	1342	7.849	9.049	7.918	11.891	8.406	7.859
134.3	1343	8.735	8.367	7.681	11.635	8.375	7.75
134.4	1344	8.05	7.869	7.534	11.435	8.017	7.789
134.5	1345	7.825	7.283	8.09	11.505	8.42	7.921
134.6	1346	7.559	7.224	7.692	11.375	8.821	7.622
134.7	1347	7.604	7.241	7.408	11.637	8.523	7.621
134.8	1348	8.17	7.741	7.612	11.658	8.358	7.8
134.9	1349	7.52	7.372	7.666	11.425	8.075	7.654
135	1350	8.033	7.903	7.58	11.53	8.445	7.774
135.1	1351	7.374	7.995	7.411	11.584	8.607	7.78
135.2	1352	6.864	8.15	7.093	11.647	8.4	7.698
135.3	1353	7.272	7.931	7.832	11.611	7.508	7.665
135.4	1354	6.643	8.509	8.041	11.667	6.849	7.603
135.5	1355	7.148	8.349	7.804	11.497	7.422	7.779
135.6	1356	6.949	7.933	7.775	11.496	6.736	7.796
135.7	1357	8	8.098	8.066	11.515	7.731	7.803
135.8	1358	8.016	8.539	7.862	11.579	8.3	7.591
135.9	1359	8.316	8.35	7.99	11.637	8.87	7.895
136	1360	8.602	8.175	7.968	11.598	9.618	7.707
136.1	1361	8.374	7.978	8.03	11.566	9.383	7.985
136.2	1362	7.894	8.036	7.937	11.443	9.394	7.695
136.3	1363	7.404	8.852	7.93	11.557	10.07	7.664
136.4	1364	7.743	8.393	8.132	11.491	10.405	7.649
136.5	1365	8.655	8.608	8.362	11.79	10.364	7.689
136.6	1366	7.878	8.637	8.629	11.515	10.115	7.801
136.7	1367	7.863	9.267	7.773	11.541	9.997	7.759
136.8	1368	7.505	10.134	7.976	11.638	10.128	7.495
136.9	1369	7.319	10.422	7.433	11.601	10.292	7.675
137	1370	7.088	9.681	7.422	11.599	10.531	7.663
137.1	1371	6.284	9.325	7.991	11.434	11.033	7.652
137.2	1372	7.154	9.553	8.098	11.453	11.431	7.631
137.3	1373	7.252	9.606	7.5	11.308	10.613	7.824
137.4	1374	6.968	9.514	7.898	11.667	10.273	7.66
137.5	1375	6.492	8.707	7.872	11.513	10.539	7.717
137.6	1376	6.787	8.595	8.217	11.515	10.528	7.604
137.7	1377	7.137	8.709	8.093	11.548	10.083	7.592
137.8	1378	8.032	8.929	7.87	11.486	9.431	7.538
137.9	1379	7.475	8.863	8.056	11.581	9.634	7.585
138	1380	7.436	8.737	7.759	11.676	9.554	7.619
138.1	1381	7.21	8.533	7.437	11.599	10.261	7.594
138.2	1382	6.966	8.281	7.555	11.564	9.332	7.509
138.3	1383	6.374	8.465	7.717	11.548	8.529	7.239
138.4	1384	6.39	9.309	7.236	11.51	8.616	7.374
138.5	1385	6.398	8.166	7.823	11.822	9.176	7.507
138.6	1386	7.073	8.735	7.936	11.753	8.799	7.597
138.7	1387	6.85	7.812	7.493	11.978	8.543	7.573
138.8	1388	7.435	7.695	7.818	11.767	8.49	7.667
138.9	1389	6.922	7.705	7.911	12.089	8.288	7.843
139	1390	7.111	8.087	7.823	11.798	7.77	7.781
139.1	1391	7.321	8.654	7.963	11.79	8.238	7.722
139.2	1392	6.743	8.948	7.671	11.686	7.794	7.502
139.3	1393	6.985	8.862	7.828	11.698	7.836	7.68
139.4	1394	7.38	8.027	8.139	11.956	8.347	7.771
139.5	1395	7.69	7.884	8.063	11.821	8.626	7.573
139.6	1396	7.981	8.035	8.189	11.683	9.145	7.606
139.7	1397	7.242	7.706	8.108	11.756	9.301	7.636
139.8	1398	7.98	7.378	7.919	11.681	9.281	7.527
139.9	1399	7.741	8.072	8.367	11.561	9.893	7.687
140	1400	7.842	7.857	8.813	11.513	9.823	7.635
140.1	1401	7.861	7.598	8.702	11.455	8.479	7.808
140.2	1402	8.329	7.555	8.782	11.63	9.083	7.748
140.3	1403	8.515	7.667	8.468	11.806	9.651	8.003
140.4	1404	7.97	7.618	8.397	11.986	9.184	7.77
140.5	1405	7.897	8.157	8.502	11.969	9.35	7.887
140.6	1406	8.037	8.238	8.492	11.917	8.859	7.833
140.7	1407	8.561	7.906	8.479	11.754	8.903	8.164
140.8	1408	8.734	7.643	8.358	11.754	8.161	7.942
140.9	1409	8.776	8.202	8.208	11.944	8.595	7.534
141	1410	8.809	7.737	8.614	11.938	8.809	7.692
141.1	1411	9.383	7.941	8.351	11.763	8.281	7.629
141.2	1412	9.44	7.748	8.597	12.193	7.704	7.669
141.3	1413	9.047	8.177	8.693	12.126	8.49	7.537
141.4	1414	9.099	8.21	8.412	11.772	7.736	7.691
141.5	1415	8.677	8.243	8.062	11.484	8.081	7.647
141.6	1416	9.124	8.698	8.303	11.953	8.529	7.571
141.7	1417	8.398	8.781	8.286	12.05	8.218	7.723
141.8	1418	7.208	9.254	8.482	11.997	8.506	7.702
141.9	1419	7.275	9.369	8.268	11.856	8.767	7.984
142	1420	7.084	9.53	8.167	11.881	7.917	7.671
142.1	1421	6.901	9.421	8.425	11.695	8.295	7.595
142.2	1422	6.837	8.761	8.082	11.883	8.281	7.632
142.3	1423	6.572	9.335	8.068	11.591	8.686	7.737
142.4	1424	6.22	9.549	8.347	11.821	8.191	7.709
142.5	1425	5.981	9.406	7.922	11.702	8.254	7.686
142.6	1426	5.856	9.378	8.107	11.859	7.397	7.636
142.7	1427	6.745	8.401	8.233	11.596	7.284	7.677
142.8	1428	7.295	8.849	7.992	11.927	7.425	7.631
142.9	1429	7.711	9.518	8.397	11.794	7.944	7.739
143	1430	8.099	8.949	8.255	11.68	8.781	7.749
143.1	1431	7.821	9.175	8.023	11.684	8.542	7.744
143.2	1432	7.974	8.769	8.366	11.606	8.188	7.664
143.3	1433	7.6	9.253	8.315	11.538	7.998	7.753
143.4	1434	7.107	8.658	8.027	11.584	7.77	7.64
143.5	1435	6.755	8.549	8.075	11.396	7.701	7.623
143.6	1436	6.911	9.123	7.928	11.516	7.409	7.795
143.7	1437	7.344	8.936	7.991	11.546	7.696	7.784
143.8	1438	6.603	8.923	7.79	11.519	8.669	7.714
143.9	1439	6.037	8.706	7.858	11.62	8.742	7.783
144	1440	6.446	8.326	7.473	11.585	8.646	7.962
144.1	1441	6.463	8.174	7.974	11.725	8.431	7.86
144.2	1442	7.183	8.38	7.904	11.946	8.571	7.576
144.3	1443	7.329	8.712	8.449	11.768	9.315	7.695
144.4	1444	7.36	9.182	8.502	11.738	8.545	7.449
144.5	1445	8.183	9.311	8.421	12.032	7.89	7.38
144.6	1446	7.772	8.75	8.499	11.631	8.777	7.782
144.7	1447	7.916	8.837	8.755	11.591	8.534	7.663
144.8	1448	7.948	8.37	8.36	11.649	8.721	7.602
144.9	1449	7.747	8.266	8.398	11.514	8.15	7.563
145	1450	9.114	7.742	8.384	11.761	8.921	7.593
145.1	1451	9.819	8.123	7.883	11.698	8.149	7.397
145.2	1452	9.128	7.878	8.759	11.888	7.707	7.391
145.3	1453	9.633	8.121	8.609	11.953	7.673	7.252
145.4	1454	9.647	7.782	8.813	11.731	7.994	7.316
145.5	1455	9.422	8.39	9.271	12.062	8.187	7.392
145.6	1456	8.57	8.428	8.396	11.975	7.733	7.327
145.7	1457	8.339	7.84	8.392	11.765	7.658	7.445
145.8	1458	8.193	7.635	8.751	11.931	8.157	7.613
145.9	1459	8.016	7.808	8.773	11.643	8.727	7.717
146	1460	8.639	8.121	8.8	11.837	8.091	7.584
146.1	1461	8.426	8.464	8.855	11.583	8.064	7.351
146.2	1462	8.591	8.755	8.696	11.621	7.817	7.34
146.3	1463	8.424	8.019	8.673	11.851	7.663	7.289
146.4	1464	7.914	8.119	8.376	12.164	7.886	7.32
146.5	1465	7.751	8.194	8.512	12.012	8.098	7.274
146.6	1466	7.508	8.361	8.606	11.749	8.136	7.423
146.7	1467	7.662	8.29	8.828	11.676	7.978	7.345
146.8	1468	7.806	8.743	8.771	11.779	7.936	7.307
146.9	1469	7.49	8.28	8.823	11.529	6.998	7.269
147	1470	7.68	7.92	8.996	11.769	7.165	6.888
147.1	1471	7.947	7.494	8.767	11.864	7.185	7.107
147.2	1472	7.907	8.057	8.738	11.918	7.144	7.287
147.3	1473	8.122	9.325	8.863	11.844	6.788	7.266
147.4	1474	8.082	8.786	8.36	12.232	6.912	7.068
147.5	1475	8.959	8.512	8.043	11.946	6.846	7.251
147.6	1476	9.053	8.863	8.584	11.793	7.203	7.397
147.7	1477	9.683	9.007	8.581	11.818	7.495	7.449
147.8	1478	9.921	9.496	8.463	11.974	7.275	7.284
147.9	1479	9.846	9.295	8.54	11.805	7.715	7.05
148	1480	10.097	9.93	8.533	12.068	7.529	7.318
148.1	1481	9.671	9.913	8.398	12.07	8.011	7.083
148.2	1482	8.792	9.977	8.731	11.904	7.295	7.039
148.3	1483	8.744	8.897	8.97	12.06	7.058	7.057
148.4	1484	9.05	8.533	8.892	11.807	7.019	7.304
148.5	1485	8.57	8.74	8.466	11.874	7.803	6.965
148.6	1486	8.841	9.153	8.897	11.856	7.243	7.019
148.7	1487	9.407	9.475	8.754	11.965	6.972	7.044
148.8	1488	9.837	9.999	8.621	11.622	7.054	7.09
148.9	1489	9.642	9.837	9.063	12.001	7.038	6.991
149	1490	8.475	10.345	8.886	12.019	6.885	6.951
149.1	1491	6.932	10.443	8.785	12.129	7.142	6.92
149.2	1492	8.741	9.993	8.631	12.037	6.928	6.861
149.3	1493	9.206	9.82	8.628	11.85	6.993	7.093
149.4	1494	8.78	10.182	8.479	11.996	6.777	6.936
149.5	1495	8.426	10.327	8.315	11.925	7.196	6.884
149.6	1496	8.542	9.837	8.007	12.023	6.993	7.119
149.7	1497	8.328	10.139	7.817	12.436	7.011	7.01
149.8	1498	8.523	10.129	8.114	12.221	7.628	7.039
149.9	1499	8.398	10.54	8.063	12.342	7.572	7.247
150	1500	8.791	9.761	7.774	12.178	7.161	7.046
150.1	1501	8.687	9.71	8.561	12.13	7.397	6.77
150.2	1502	9.559	9.57	8.425	12.189	7.742	6.816
150.3	1503	9.205	9.153	8.366	12.117	7.903	6.549
150.4	1504	8.552	8.926	8.176	12.305	7.464	6.587
150.5	1505	8.117	9.034	8.544	11.955	8.095	6.47
150.6	1506	8.133	9.364	7.797	11.945	8.699	6.572
150.7	1507	8.044	8.803	7.741	12.082	8.582	6.995
150.8	1508	9.454	8.664	7.898	11.84	8.779	6.657
150.9	1509	10.428	8.309	8.213	12.077	8.128	6.862
151	1510	9.896	8.852	8.485	12.149	8.503	6.596
151.1	1511	9.523	8.613	8.458	11.821	8.515	6.701
151.2	1512	9.504	8.351	8.604	11.958	8.388	6.655
151.3	1513	9.162	8.296	9.145	11.854	8.884	6.993
151.4	1514	9.264	8.642	8.61	11.898	8.413	6.99
151.5	1515	9.788	8.75	8.257	12.202	8.89	6.932
151.6	1516	8.892	8.45	8.888	12.092	8.143	7.082
151.7	1517	8.726	8.455	8.684	12.374	8.674	6.948
151.8	1518	8.383	8.431	9.094	12.375	8.836	6.86
151.9	1519	8.992	8.557	9.184	11.732	8.729	7.256
152	1520	8.667	8.821	9.337	12.258	9	7.394
152.1	1521	8.288	8.591	8.704	11.94	9.157	7.486
152.2	1522	8.193	8.801	8.972	11.944	8.743	7.526
152.3	1523	7.788	8.66	9.255	12.087	8.802	7.403
152.4	1524	8.705	9.557	9.358	11.783	8.218	7.156
152.5	1525	8.893	10.11	9.438	11.981	8.531	6.873
152.6	1526	8.962	9.819	8.784	11.841	8.582	7.478
152.7	1527	8.803	10.027	9.04	11.828	8.324	7.24
152.8	1528	7.794	9.912	8.825	12.05	8.276	7.754
152.9	1529	8.23	10.2	8.627	11.818	8.715	7.838
153	1530	8.686	10.182	8.929	11.932	8.195	7.306
153.1	1531	8.824	9.323	9.009	11.936	8.149	7.131
153.2	1532	8.402	8.877	9.195	11.965	8.622	7.043
153.3	1533	8.154	8.82	9.259	12.005	8.806	7.434
153.4	1534	8.566	9.601	9.312	12.065	8.947	7.686
153.5	1535	9.354	10.08	8.874	11.989	7.916	7.444
153.6	1536	8.595	10.155	8.734	11.959	7.579	7.435
153.7	1537	9.327	9.484	8.561	11.842	8.476	7.572
153.8	1538	8.546	9.709	8.683	11.784	7.376	7.755
153.9	1539	8.572	9.178	8.298	12.1	8.019	7.712
154	1540	9.316	8.899	8.38	11.904	7.895	7.815
154.1	1541	9.14	9.076	8.215	11.913	8.304	7.838
154.2	1542	10.213	9.174	8.283	12.117	8.1	7.757
154.3	1543	9.937	9.375	8.243	12.233	8.198	7.934
154.4	1544	9.252	8.648	7.897	12.1	8.089	7.779
154.5	1545	9.242	8.548	7.829	11.927	8.277	7.85
154.6	1546	8.599	9.357	8.082	11.898	8.471	7.51
154.7	1547	7.406	9.191	8.207	12.217	8.324	7.581
154.8	1548	6.705	9.232	8.562	12.055	8.707	7.994
154.9	1549	6.527	9.448	8.21	12.121	8.242	7.759
155	1550	6.629	10.079	8.681	11.977	8.473	7.673
155.1	1551	7.283	10.136	8.698	12.066	8.681	7.787
155.2	1552	6.486	10.181	8.52	12.186	8.104	8.183
155.3	1553	6.193	9.572	9.362	12.034	7.448	7.86
155.4	1554	5.748	10.069	8.981	11.921	8.022	7.943
155.5	1555	6.144	9.298	8.753	11.966	8.651	7.977
155.6	1556	6.049	9.275	8.871	11.889	8.271	7.947
155.7	1557	6.653	10.15	8.816	12.323	8.155	7.742
155.8	1558	7.096	9.957	8.797	11.975	7.687	8.006
155.9	1559	7.25	9.658	8.445	11.939	7.535	8.183
156	1560	7.517	8.719	9.023	11.707	7.474	7.96
156.1	1561	8.018	8.878	9.05	11.637	7.804	7.869
156.2	1562	8.84	8.339	8.913	11.725	7.512	8.019
156.3	1563	7.834	8.17	8.919	11.935	7.768	7.782
156.4	1564	7.916	8.821	8.91	11.7	8.709	7.934
156.5	1565	8.596	9.188	9.224	11.463	9.475	7.549
156.6	1566	8.684	8.948	8.79	11.643	9.803	7.47
156.7	1567	9.057	9.108	8.955	11.667	9.729	7.715
156.8	1568	9.268	9.152	8.985	11.637	9.67	7.885
156.9	1569	8.416	9.662	9.237	11.801	9.589	8.104
157	1570	8.502	9.091	8.653	11.57	9.289	7.832
157.1	1571	8.768	8.642	8.514	11.644	9.652	7.76
157.2	1572	8.57	8.984	8.469	11.67	9.341	7.688
157.3	1573	9.659	9.604	8.507	11.739	9.399	7.985
157.4	1574	8.741	8.869	8.505	11.65	9.135	7.589
157.5	1575	9.623	9.002	8.431	11.855	8.876	7.766
157.6	1576	9.324	8.282	8.315	11.783	9.106	7.737
157.7	1577	9.43	8.405	8.332	11.781	8.334	7.752
157.8	1578	10.338	9.436	8.42	11.881	8.022	7.635
157.9	1579	9.859	9.089	8.622	11.711	8.285	7.891
158	1580	10.395	8.928	8.191	11.744	7.577	7.788
158.1	1581	9.563	9.609	8.297	11.522	8.348	8.001
158.2	1582	8.687	9.148	8.134	12.127	8.043	7.845
158.3	1583	9.293	9.144	8.462	12.106	8.707	7.919
158.4	1584	8.653	9.103	8.359	12.054	8.543	7.791
158.5	1585	8.961	8.787	8.577	11.645	8.993	7.742
158.6	1586	9.232	8.388	8.108	11.934	9.254	7.763
158.7	1587	9.906	8.998	8.065	11.961	9.414	7.608
158.8	1588	10.129	9.078	8.096	11.507	9.169	7.714
158.9	1589	8.96	8.789	7.944	11.755	9.246	8.048
159	1590	8.653	9.25	8.688	11.651	8.741	7.886
159.1	1591	9.333	9.094	8.164	11.699	9.33	7.83
159.2	1592	9.683	8.537	8.564	11.932	9.014	7.838
159.3	1593	10.035	9.001	8.411	11.752	9.378	8.006
159.4	1594	10.592	8.846	8.546	11.707	9.584	7.855
159.5	1595	10.673	8.493	8.081	11.664	9.748	7.66
159.6	1596	11.351	8.586	8.399	11.694	9.422	7.8
159.7	1597	10.845	8.435	8.199	11.56	9.412	7.761
159.8	1598	10.445	8.715	8.692	11.719	8.721	7.793
159.9	1599	11.403	8.154	8.512	11.795	8.806	7.689
160	1600	11.264	8.238	7.875	11.737	9.625	7.444
160.1	1601	11.415	8.337	7.892	11.665	9.431	7.501
160.2	1602	10.771	8.682	7.673	11.665	9.304	7.698
160.3	1603	9.528	8.861	8.013	11.968	8.877	7.622
160.4	1604	9.558	8.737	8.415	11.82	9.4	7.844
160.5	1605	9.34	9.101	8.621	11.86	9.798	7.613
160.6	1606	10.033	9.079	8.974	11.947	9.943	7.718
160.7	1607	9.858	8.804	9.269	11.702	9.865	7.854
160.8	1608	10.317	8.651	9.187	11.641	10.394	7.846
160.9	1609	10.543	8.862	9.339	11.634	9.659	7.94
161	1610	9.975	8.965	9.122	11.718	9.946	8.079
161.1	1611	10.125	9.034	9.763	11.712	9.975	7.848
161.2	1612	9.498	8.61	9.378	11.774	10.165	7.564
161.3	1613	9.033	8.776	9.185	11.863	10.191	7.574
161.4	1614	9.279	9.191	8.901	11.922	10.126	7.553
161.5	1615	9.622	8.917	8.897	11.826	10.087	7.994
161.6	1616	9.644	9.368	8.997	11.809	10.059	7.834
161.7	1617	9.087	9.109	8.75	11.914	8.779	7.911
161.8	1618	10.402	9.756	9.025	11.705	8.706	7.939
161.9	1619	9.784	9.613	9.377	11.79	8.991	8.066
162	1620	9.607	10.182	9.164	11.745	9.685	8.176
162.1	1621	9.842	9.494	9.397	12.362	8.995	7.703
162.2	1622	9.251	9.207	9.187	12.194	9.711	7.85
162.3	1623	8.939	8.18	8.405	11.957	9.088	7.79
162.4	1624	8.851	8.133	8.201	12.503	8.592	7.974
162.5	1625	9.382	9.009	8.18	12.193	8.962	7.845
162.6	1626	9.577	9.027	8.541	12.301	9.099	8.022
162.7	1627	9.69	8.988	8.67	12.227	7.81	7.98
162.8	1628	9.658	9.018	8.515	12.078	7.829	7.838
162.9	1629	9.752	8.928	8.402	12.239	8.774	7.919
163	1630	9.709	8.916	8.287	12.01	8.633	7.829
163.1	1631	9.372	9.279	8.79	12.294	8.82	7.789
163.2	1632	8.548	9.118	8.945	11.856	8.682	7.721
163.3	1633	7.729	9.086	8.777	11.604	8.393	7.945
163.4	1634	7.594	8.939	8.908	12.011	8.622	7.724
163.5	1635	7.455	9.424	8.623	12	8.314	7.824
163.6	1636	7.993	9.018	8.428	11.979	8.963	7.581
163.7	1637	7.899	8.725	8.904	12.304	8.582	7.777
163.8	1638	6.903	9.274	9.209	12.144	8.784	7.825
163.9	1639	6.997	9.416	9.378	11.81	8.53	7.902
164	1640	6.867	8.724	8.731	11.778	8.991	8.082
164.1	1641	7.44	8.814	8.995	11.84	8.848	8.075
164.2	1642	7.294	8.968	8.944	11.795	8.696	7.822
164.3	1643	7.565	8.786	8.863	12.106	7.994	7.767
164.4	1644	7.133	9.15	9.373	12.11	7.613	7.898
164.5	1645	6.702	9.455	9.139	12.195	7.582	8.246
164.6	1646	7.053	9.033	9.028	12.543	7.68	8.104
164.7	1647	7.515	8.95	9.05	11.976	7.804	8.022
164.8	1648	8.378	8.786	9.111	12.246	8.575	7.907
164.9	1649	9.727	9.675	9.191	12.054	9.308	8.11
165	1650	10.203	9.281	9.408	12.168	9.353	7.866
165.1	1651	10.92	9.339	9.258	11.877	8.958	7.619
165.2	1652	10.956	8.81	9.301	11.769	9.616	7.782
165.3	1653	11.51	9.142	8.924	12.003	9.552	7.64
165.4	1654	11.088	8.928	9.053	12.015	9.487	7.794
165.5	1655	11.285	8.608	8.976	12.062	9.654	7.611
165.6	1656	11.08	8.648	9.284	12.044	8.568	7.957
165.7	1657	11.1	8.931	9.49	12.117	8.199	7.885
165.8	1658	10.324	7.901	8.885	12.016	8.755	7.849
165.9	1659	9.823	8.055	9.175	12	9.393	7.711
166	1660	9.182	9.227	9.043	11.812	9.227	7.879
166.1	1661	8.589	9.561	9.269	11.994	9.287	7.804
166.2	1662	8.22	8.745	9.421	11.89	9.721	7.947
166.3	1663	8.274	9.271	9.319	11.75	9.448	7.876
166.4	1664	8.592	9.429	9.285	12.049	10.067	7.794
166.5	1665	9.393	9.653	9.4	12.074	9.203	7.895
166.6	1666	9.93	9.01	9.28	11.781	8.337	7.966
166.7	1667	8.881	9.406	9.133	12.231	8.272	7.71
166.8	1668	9.294	9.407	9.581	12.19	8.498	7.674
166.9	1669	9.003	9.69	9.516	11.908	8.425	7.871
167	1670	9.153	9.222	9.778	11.731	9.047	7.824
167.1	1671	9.13	9.548	9.797	11.819	9.602	7.894
167.2	1672	9.609	9.35	9.299	11.707	10.003	8.111
167.3	1673	10.428	8.589	9.278	11.726	10.341	8.114
167.4	1674	9.73	8.585	9.208	11.772	9.97	7.813
167.5	1675	9.641	8.102	9.159	11.816	9.454	8.104
167.6	1676	9.742	8.782	9.398	12.064	9.495	8.109
167.7	1677	9.905	8.651	9.31	11.966	9.567	7.899
167.8	1678	9.961	7.812	8.753	11.959	9.826	7.714
167.9	1679	9.727	7.581	8.93	12.142	9.675	7.645
168	1680	10.685	8.356	8.808	12.128	10.3	7.783
168.1	1681	11.126	8.448	8.757	12.128	10.193	7.856
168.2	1682	10.912	8.632	8.822	12.08	9.953	8.001
168.3	1683	9.836	8.375	9.342	12.202	9.374	7.778
168.4	1684	10.39	8.187	8.755	12.179	10.396	7.801
168.5	1685	10.642	8.95	8.911	11.972	10.003	7.666
168.6	1686	11.083	8.956	8.738	11.879	10.36	7.737
168.7	1687	10.181	8.755	9.484	12.115	10.062	7.807
168.8	1688	10.094	8.618	8.647	12.088	10.164	7.616
168.9	1689	10.771	8.406	9.431	11.79	9.583	7.628
169	1690	10.232	8.496	9.014	12.05	9.264	7.514
169.1	1691	9.984	8.511	9.259	11.949	9.409	7.644
169.2	1692	9.95	8.436	8.904	12.149	8.714	8.075
169.3	1693	9.919	9.045	8.811	12.083	9.06	7.924
169.4	1694	9.587	9.393	8.719	11.941	8.699	7.779
169.5	1695	8.603	9.188	8.796	12.336	9.143	7.9
169.6	1696	8.851	8.169	9.425	12.165	9.18	7.884
169.7	1697	9.304	9.003	8.813	12.192	10.247	8.095
169.8	1698	9.684	9.07	8.98	12.308	10.823	8.022
169.9	1699	9.915	8.988	9.147	11.878	9.594	8.037
170	1700	9.852	9.093	9.221	12.527	10.073	8.017
170.1	1701	10.141	9.552	9.182	11.894	9.673	8.159
170.2	1702	11.13	10.242	9.382	12.044	9.428	8.023
170.3	1703	10.606	11.241	9.826	12.154	9.317	8.053
170.4	1704	10.78	10.225	9.63	12.3	9.897	8.136
170.5	1705	10.957	9.322	9.466	12.308	9.542	8.39
170.6	1706	10.745	8.501	9.768	12.121	8.949	8.189
170.7	1707	10.164	7.957	9.758	12.305	8.702	8.419
170.8	1708	10.095	8.162	9.283	12.104	9.327	8.058
170.9	1709	10.477	7.744	9.454	12.163	8.531	7.914
171	1710	10.001	7.758	9.158	12.152	8.807	7.599
171.1	1711	10.241	7.805	8.767	12.107	8.606	7.861
171.2	1712	9.799	8.083	9.202	11.966	9.037	7.854
171.3	1713	8.944	8.517	8.676	12.291	9.149	7.46
171.4	1714	10.043	8.939	8.759	12.186	9.564	7.351
171.5	1715	10.305	7.895	8.927	11.979	9	7.735
171.6	1716	10.229	7.758	8.694	11.748	8.626	7.438
171.7	1717	10.012	8.551	8.588	11.883	9.295	7.491
171.8	1718	9.918	8.943	9.098	11.883	9.311	7.097
171.9	1719	9.381	8.904	9.286	11.982	9.02	7.338
172	1720	8.295	8.776	9.216	12.046	8.639	7.585
172.1	1721	9.005	9.029	8.856	11.763	8.682	7.623
172.2	1722	9.811	9.207	9.072	11.834	9.009	7.577
172.3	1723	10.171	9.449	9.138	11.992	8.795	7.569
172.4	1724	10.78	10.068	9.241	11.933	8.407	7.209
172.5	1725	11.218	9.501	9.243	11.838	8.719	7.325
172.6	1726	11.007	9.881	9.159	11.615	9.012	7.382
172.7	1727	10.241	9.283	8.787	11.95	9.579	7.345
172.8	1728	10.892	9.255	9.065	11.921	9.787	7.271
172.9	1729	10.204	9.939	9.027	12.021	9.133	7.211
173	1730	10.071	9.369	8.894	11.94	8.91	7.092
173.1	1731	10.861	9.66	9.403	12.013	9.409	6.846
173.2	1732	9.889	9.932	9.357	11.745	9.054	7.098
173.3	1733	9.726	9.364	9.122	11.88	9.828	7.285
173.4	1734	9.069	9.959	9.409	12.122	9.896	7.239
173.5	1735	9.042	9.005	9.154	12.012	9.494	7.31
173.6	1736	9.454	9.4	9.2	11.965	9.899	7.533
173.7	1737	10.227	9.402	8.968	12.306	9.088	7.202
173.8	1738	9.689	8.736	8.674	12.372	8.75	6.879
173.9	1739	9.922	8.886	8.921	12.454	9.78	6.987
174	1740	8.919	8.785	8.736	12.347	9.341	6.884
174.1	1741	8.776	9.185	8.359	12.534	10.055	7.403
174.2	1742	9.023	9.021	9.278	12.288	9.945	7.346
174.3	1743	8.571	8.368	9.632	12.241	10.066	6.92
174.4	1744	8.724	8.584	9.04	12.277	10.494	6.863
174.5	1745	8.404	8.754	8.951	12.107	10.595	7.03
174.6	1746	9.443	8.148	9.1	12.126	11.461	6.986
174.7	1747	9.805	7.95	9.182	11.98	11.321	6.908
174.8	1748	9.153	8.781	8.714	12.235	11.273	7.029
174.9	1749	9.767	8.294	8.797	12.098	10.902	7.338
175	1750	9.832	7.907	8.852	12.003	10.645	7.183
175.1	1751	9.441	8.118	8.677	12.312	10.798	7.287
175.2	1752	9.617	8.474	8.74	12.039	10.139	7.36
175.3	1753	8.569	8.458	8.807	12	10.171	7.502
175.4	1754	7.739	8.366	8.711	12.103	9.622	7.588
175.5	1755	7.87	7.508	8.583	12.167	9.388	7.505
175.6	1756	7.142	7.263	8.699	12.01	9.777	7.228
175.7	1757	7.244	7.408	8.614	12.297	9.922	7.588
175.8	1758	7.704	6.54	8.776	12.479	9.85	7.787
175.9	1759	7.615	7.175	8.945	11.758	9.346	7.839
176	1760	7.624	7.009	9.014	11.927	8.54	7.783
176.1	1761	7.781	7.523	9.085	11.805	8.785	7.515
176.2	1762	7.542	7.759	8.801	12.004	8.952	7.609
176.3	1763	7.642	7.684	9.345	12.009	9.571	7.447
176.4	1764	7.581	6.843	9.134	11.956	9.079	7.453
176.5	1765	8.595	6.935	8.768	12.395	9.05	7.552
176.6	1766	8.551	6.45	8.769	12.504	8.796	7.643
176.7	1767	7.996	6.573	9.268	12.328	9.038	7.662
176.8	1768	8.366	6.853	8.244	12.153	9.419	7.81
176.9	1769	7.955	6.992	8.722	12.197	8.992	7.841
177	1770	8.05	7.304	8.512	12.584	9.473	7.656
177.1	1771	8.327	8.078	8.662	12.114	9.209	7.888
177.2	1772	8.701	7.193	9.012	12.246	9.46	7.767
177.3	1773	8.22	6.936	9.12	12.237	9.16	7.692
177.4	1774	8.273	7.37	9.017	12.324	9.023	7.79
177.5	1775	8.634	7.737	8.936	12.43	9.501	7.82
177.6	1776	8.688	7.693	8.94	12.483	8.331	7.773
177.7	1777	8.447	7.456	9.235	12.972	8.572	7.928
177.8	1778	7.704	7.503	8.906	12.291	7.89	8
177.9	1779	7.569	8.228	9.272	12.136	7.857	7.865
178	1780	7.146	9.033	8.811	12.172	8.098	7.868
178.1	1781	7.484	8.783	8.981	12.271	8.522	7.857
178.2	1782	6.898	8.632	8.613	12.243	9.275	8.09
178.3	1783	6.869	8.962	8.853	12.107	9.215	7.994
178.4	1784	7.076	9.091	8.675	12.117	8.933	7.903
178.5	1785	6.556	8.52	8.485	12.346	9.209	7.476
178.6	1786	6.227	8.543	8.503	12.297	9.416	7.473
178.7	1787	6.655	8.092	9.331	12.39	8.805	7.766
178.8	1788	6.631	8.192	8.84	12.161	8.373	7.793
178.9	1789	6.742	8.344	8.762	12.214	8.783	7.796
179	1790	7.41	8.481	8.964	12.142	7.994	7.622
179.1	1791	6.498	8.477	8.458	12.091	7.712	7.665
179.2	1792	6.613	7.968	9.046	12.153	8.167	7.391
179.3	1793	6.897	7.336	9.001	12.017	8.055	7.783
179.4	1794	6.903	6.585	8.957	12.091	7.489	7.742
179.5	1795	6.53	7.366	9.276	12.019	7.808	7.739
179.6	1796	6.909	7.032	9.053	12.091	7.379	7.931
179.7	1797	7.054	7.287	9.101	12.182	8.099	7.598
179.8	1798	6.793	7.079	8.929	12.069	8.063	7.6
179.9	1799	7.079	7.468	8.559	12.502	7.948	7.409
180	1800	6.809	7.956	8.808	12.64	7.985	7.575
180.1	1801	6.778	8.036	9.276	12.775	8.514	7.758
180.2	1802	6.902	8.345	9.02	12.622	8.735	7.694
180.3	1803	7.221	8.105	8.846	12.426	8.566	7.632
180.4	1804	7.063	7.876	9.038	12.544	9.238	7.788
180.5	1805	6.427	8.032	9.132	12.62	8.729	7.809
180.6	1806	6.835	7.398	9.282	12.491	8.881	7.51
180.7	1807	7.327	7.34	9.025	13.017	8.851	7.623
180.8	1808	7.203	7.53	8.672	12.533	8.921	7.58
180.9	1809	7.2	7.648	8.919	12.646	8.582	7.741
181	1810	6.948	7.47	8.894	12.547	8.788	7.741
181.1	1811	7.023	7.87	9.087	12.595	8.695	7.415
181.2	1812	7.208	8.03	9.04	12.829	8.745	7.435
181.3	1813	7.191	8.089	9.328	12.646	9.359	7.699
181.4	1814	7.126	7.671	9.48	12.474	8.906	7.387
181.5	1815	6.905	7.971	9.669	12.601	8.635	7.497
181.6	1816	7.289	8.287	9.053	12.719	8.894	7.565
181.7	1817	6.902	8.282	9.398	12.736	9.07	7.421
181.8	1818	6.69	8.026	9.474	12.73	8.859	7.57
181.9	1819	6.982	7.975	9.476	12.752	8.494	7.842
182	1820	7.219	7.637	9.403	12.632	8.161	7.73
182.1	1821	7.142	7.822	9.817	12.479	8.368	7.65
182.2	1822	6.758	7.853	9.841	12.21	8.387	7.575
182.3	1823	6.99	8.675	9.394	12.439	8.623	7.644
182.4	1824	7.101	8.759	9.056	12.139	9.265	7.563
182.5	1825	6.996	9.186	8.763	12.113	8.955	7.248
182.6	1826	6.924	8.847	8.887	12.28	8.554	7.496
182.7	1827	7.293	7.944	9.026	12.339	9.072	7.46
182.8	1828	6.924	7.416	9.04	12.208	9.098	7.321
182.9	1829	6.866	8.094	9.198	12.333	8.938	7.46
183	1830	6.82	7.784	9.311	12.629	8.786	7.403
183.1	1831	6.946	8.13	8.97	12.543	8.824	7.352
183.2	1832	6.653	8.33	9.257	12.776	8.349	7.38
183.3	1833	6.715	7.837	9.352	12.323	8.543	7.098
183.4	1834	6.689	7.543	9.45	12.591	8.376	7.586
183.5	1835	6.637	7.693	9.037	12.515	8.463	7.388
183.6	1836	6.766	7.37	9.063	12.328	9.507	7.126
183.7	1837	6.986	7.09	8.832	12.607	9.239	7.473
183.8	1838	7.189	7.033	8.755	12.59	8.671	7.347
183.9	1839	7.536	6.553	8.503	12.814	8.683	7.405
184	1840	6.901	6.337	9.159	12.965	8.636	7.262
184.1	1841	7.273	6.401	9.776	12.828	8.478	7.27
184.2	1842	6.642	6.191	9.351	13.015	8.389	7.171
184.3	1843	7.137	6.561	9.487	12.817	8.978	7.337
184.4	1844	6.915	6.411	9.296	12.516	9.561	7.001
184.5	1845	7.491	5.715	9.182	12.707	9.579	7.029
184.6	1846	7.651	6.4	9.134	12.836	9.217	6.909
184.7	1847	7.352	7.203	9.472	12.779	9.446	6.91
184.8	1848	7.785	7.245	9.028	12.302	9.432	6.959
184.9	1849	7.811	7.42	9.031	12.074	9.317	6.703
185	1850	8.021	8.045	9.387	12.247	9.31	6.551
185.1	1851	7.392	8.476	9.427	12.04	9.127	6.652
185.2	1852	7.54	8.219	9.668	12.129	8.443	6.385
185.3	1853	6.915	7.941	9.326	12.201	9.577	6.632
185.4	1854	7.253	8.333	9.887	12.097	9.685	6.846
185.5	1855	7.509	8.266	9.797	11.883	9.12	7.035
185.6	1856	7.715	8.547	9.061	11.939	9.741	6.855
185.7	1857	7.543	8.503	9.307	12.762	9.012	6.809
185.8	1858	7.422	8.306	9.19	13.148	9.157	6.316
185.9	1859	7.456	7.685	9.133	13.017	9.003	6.628
186	1860	6.827	7.357	9.48	13.159	8.273	6.865
186.1	1861	7.268	7.68	9.113	13.049	8.384	6.786
186.2	1862	7.049	8.026	9.355	13.206	8.975	7.018
186.3	1863	6.922	8.097	9.108	13.416	8.967	7.102
186.4	1864	6.927	8.129	9.517	12.279	9.794	6.991
186.5	1865	6.67	7.662	9.413	12.086	9.336	7.186
186.6	1866	6.802	7.87	9.159	12.133	9.543	6.853
186.7	1867	6.938	8.224	9.354	11.993	9.677	7.011
186.8	1868	6.982	7.683	9.292	12.479	9.982	6.465
186.9	1869	7.029	7.662	9.41	12.539	10.204	6.5
187	1870	7.932	7.97	9.033	12.849	10.202	6.931
187.1	1871	7.315	8.232	9.276	12.805	9.799	6.831
187.2	1872	7.179	8.338	9.448	12.703	8.89	6.798
187.3	1873	7.243	7.937	9.389	13.712	9.111	6.973
187.4	1874	6.864	8.233	9.188	13.817	8.712	7.047
187.5	1875	7.138	7.873	9.281	13.396	8.539	6.988
187.6	1876	7.166	8.185	9.274	13.168	9.053	6.917
187.7	1877	6.937	7.436	8.816	13.351	8.623	6.788
187.8	1878	7.016	7.507	9.483	13.535	9.112	6.71
187.9	1879	7.109	7.623	9.146	13.509	9.308	6.993
188	1880	7.762	7.987	9.442	13.098	9.465	7.07
188.1	1881	7.215	7.713	9.38	13.029	9.802	6.893
188.2	1882	6.955	7.757	9.397	13.209	9.211	6.589
188.3	1883	7.047	7.349	8.799	13.685	9.118	6.919
188.4	1884	6.865	7.361	8.263	13.682	9.304	7.006
188.5	1885	7.189	7.392	9.023	13.565	9.199	7.348
188.6	1886	7.342	7.886	9.323	13.794	9.52	6.957
188.7	1887	7.527	7.854	9.091	12.944	9.399	6.739
188.8	1888	7.706	7.543	9.485	13.446	9.724	6.502
188.9	1889	7.473	7.902	8.988	13.419	9.939	7.125
189	1890	7.781	7.797	8.578	13.372	9.812	7.01
189.1	1891	7.294	7.932	8.908	13.643	9.685	6.981
189.2	1892	7.646	9.166	9.028	13.228	9.409	6.92
189.3	1893	7.465	7.317	9.241	13.45	9.327	6.747
189.4	1894	6.786	6.36	9.001	13.556	9.856	6.933
189.5	1895	6.99	6.412	8.826	13.55	8.897	6.839
189.6	1896	6.98	6.322	9.234	13.449	9.175	7.265
189.7	1897	6.499	6.603	9.373	13.632	9.85	7.5
189.8	1898	6.542	6.816	8.525	12.002	9.794	7.064
189.9	1899	7.228	6.414	9.396	11.985	10.069	7.122
190	1900	6.893	7.196	9.488	12.484	9.544	7.229
190.1	1901	6.64	7.596	9.312	12.682	9.01	7.144
190.2	1902	6.935	7.105	9.511	12.579	10.122	7.288
190.3	1903	7.034	6.946	9.884	12.362	9.374	7.183
190.4	1904	7.069	6.818	9.614	12.704	9.074	7.252
190.5	1905	6.922	7.105	10.193	12.664	9.302	7.651
190.6	1906	7.257	6.636	9.567	12.526	8.973	7.44
190.7	1907	7.734	7.289	9.494	12.463	10.011	7.756
190.8	1908	8.045	7.614	9.144	12.322	8.859	7.688
190.9	1909	8.45	7.817	9.067	12.239	8.947	7.598
191	1910	8.417	7.705	9.211	12.257	8.989	7.933
191.1	1911	8.463	7.203	8.539	12.921	8.976	7.77
191.2	1912	7.961	8.002	8.953	12.994	9.765	7.708
191.3	1913	8.436	7.762	8.907	13.031	9.974	8.017
191.4	1914	8.714	7.75	9.223	12.944	9.278	7.823
191.5	1915	8.14	7.789	9.249	12.881	9.056	7.945
191.6	1916	7.988	8.02	8.88	13.11	9.395	7.501
191.7	1917	7.613	7.51	8.696	13.054	9.104	7.539
191.8	1918	7.312	8.007	8.604	12.7	9.178	7.338
191.9	1919	7.402	8.052	8.544	12.332	9.054	7.32
192	1920	7.283	7.743	8.958	12.501	9.062	7.619
192.1	1921	7.286	7.282	8.513	12.433	8.682	7.612
192.2	1922	7.68	8.041	8.54	12.478	9.32	7.668
192.3	1923	7.659	7.046	8.839	12.438	9.427	7.568
192.4	1924	7.496	6.741	8.928	12.331	8.82	7.707
192.5	1925	8.067	7.103	8.702	12.531	8.674	7.505
192.6	1926	7.702	7.692	8.879	12.292	8.821	7.738
192.7	1927	7.321	8.001	8.722	12.339	8.996	7.479
192.8	1928	7.538	7.864	8.268	12.545	8.154	7.702
192.9	1929	7.447	7.95	8.916	12.043	8.693	7.77
193	1930	7.584	7.902	8.484	12.439	9.208	7.7
193.1	1931	7.161	7.321	9.022	12.503	8.759	7.774
193.2	1932	7.358	8.01	8.624	12.503	9.2	7.475
193.3	1933	6.859	8.422	8.679	13.248	8.617	7.752
193.4	1934	7.19	8.651	8.83	13.001	8.28	7.653
193.5	1935	7.363	8.322	8.877	13.175	8.993	7.511
193.6	1936	7.211	8.199	8.977	13.068	9.605	7.594
193.7	1937	7.302	8.095	8.849	12.967	9.519	7.57
193.8	1938	7.774	7.674	8.4	12.769	9.561	7.865
193.9	1939	7.86	7.822	8.652	12.643	9.34	7.863
194	1940	8.163	8.209	8.922	12.754	9.174	7.892
194.1	1941	8.11	8.428	8.62	12.593	9.523	7.729
194.2	1942	7.394	8.613	8.546	13.005	8.689	7.975
194.3	1943	7.973	8.262	9.02	12.909	8.238	7.809
194.4	1944	7.523	8.519	8.872	13.064	8.473	7.543
194.5	1945	7.463	8.769	9.365	12.721	8.339	7.663
194.6	1946	7.669	9.642	9.044	12.673	8.567	7.581
194.7	1947	7.366	9.5	9.195	13.093	9.963	7.579
194.8	1948	7.577	8.518	8.936	12.64	9.329	7.348
194.9	1949	7.798	8.46	8.901	12.421	9.522	7.33
195	1950	7.248	8.808	9.217	12.587	9.254	7.385
195.1	1951	7.051	8.242	8.717	12.698	8.919	7.606
195.2	1952	7.077	7.959	8.727	12.795	9.024	7.474
195.3	1953	7.283	7.579	8.442	12.798	8.761	7.495
195.4	1954	6.958	7.72	8.315	12.716	9.424	7.541
195.5	1955	7.203	8.324	8.621	12.762	9.328	7.689
195.6	1956	7.28	8.426	8.805	13.033	9.531	7.671
195.7	1957	6.593	7.77	8.961	12.882	9.297	7.608
195.8	1958	6.879	7.668	8.759	12.703	9.115	7.947
195.9	1959	7.018	8.133	9.162	12.618	8.938	7.688
196	1960	7.547	8.217	8.417	11.827	9.177	7.674
196.1	1961	7.58	7.938	8.302	11.932	8.992	7.987
196.2	1962	7.199	7.626	8.717	12.116	9.421	7.789
196.3	1963	7.505	7.667	8.807	12.337	9.495	7.946
196.4	1964	8.277	7.572	8.418	12.055	9.132	7.577
196.5	1965	8.259	8.318	8.272	12.158	9.343	7.717
196.6	1966	8.051	8.064	8.595	12.702	9.375	7.69
196.7	1967	7.7	7.988	8.045	13.069	9.378	7.526
196.8	1968	7.467	8.048	8.602	12.822	9.151	7.557
196.9	1969	7.762	7.494	8.438	12.752	9.413	7.57
197	1970	7.319	7.774	8.238	11.958	8.485	7.574
197.1	1971	7.173	7.474	8.845	12.135	8.19	7.605
197.2	1972	7.159	7.47	8.631	12.351	8.083	7.475
197.3	1973	7.375	7.166	8.678	13.06	9.025	7.642
197.4	1974	7.357	7.198	8.837	12.443	8.973	7.614
197.5	1975	7.309	7.113	9.089	12.798	8.678	7.499
197.6	1976	7.077	7.46	8.779	12.111	9.214	7.626
197.7	1977	7.398	7.124	8.262	12.932	8.887	7.621
197.8	1978	7.543	7.19	8.111	11.997	9.115	7.622
197.9	1979	7.425	7.693	8.115	12.289	9.134	7.452
198	1980	7.596	6.805	7.966	12.269	9.224	7.468
198.1	1981	7.551	6.575	8.219	12.035	9.072	7.569
198.2	1982	7.428	6.395	8.299	12.175	9.276	7.383
198.3	1983	7.179	6.286	8.377	12.205	9.181	7.356
198.4	1984	7.61	6.395	8.125	12.028	9.285	7.53
198.5	1985	8.538	6.602	8.759	12.24	9.072	7.054
198.6	1986	8.58	6.686	8.623	11.858	9.069	7.363
198.7	1987	8.446	7.254	8.606	11.804	9.949	7.23
198.8	1988	9.032	7.083	8.806	11.935	9.453	7.171
198.9	1989	9.408	7.016	8.971	12.24	9.698	7.479
199	1990	9.532	7.113	8.968	12.373	9.076	7.114
199.1	1991	8.439	6.94	9.394	12.355	9.369	7.109
199.2	1992	8.448	7.107	8.938	11.984	9.91	7.184
199.3	1993	8.151	7.298	8.632	11.887	9.885	7.094
199.4	1994	8.013	7.037	9.101	11.906	9.56	7.282
199.5	1995	7.677	7.43	8.536	12.182	9.28	7.375
199.6	1996	7.894	6.826	8.738	11.748	8.868	7.559
199.7	1997	8.072	6.765	8.505	12.091	8.93	7.474
199.8	1998	8.278	7.75	8.672	11.91	8.861	7.324
[truncated: 8,011 more rows]

## Sheet: rmsd_ligand
Time(ns)	Frame	PfGrp78:TrcA	PfGrp78:GS	PfGrp78:NR	PfGrp78:TrcB	PfGrp78:TrcC	HsHspA1B:TrcA	HsHspA1B:GS	PfHsp70-1:GS	PfHsp70-3:GS
0	0	0	0	0	0	0	0	0	0	0
0.1	1	2.352	2.766	2.353	2.776	2.143	1.448	4.271	3.042	1.825
0.2	2	4.036	2.216	2.457	3.8	2.278	1.377	3.106	2.105	2.557
0.3	3	4.757	2.446	3.277	3.635	1.915	2.456	3.406	3.296	3.075
0.4	4	4.069	2.629	1.919	3.852	2.58	2.224	4.688	3.897	5.142
0.5	5	4.135	2.526	2.075	3.845	2.837	2.136	5.429	3.415	5.603
0.6	6	4.959	2.88	2.432	2.921	2.819	2.31	5.556	4.499	4.062
0.7	7	4.182	2.893	2.596	2.429	3.125	2.291	4.587	3.21	4.522
0.8	8	4.54	4.098	2.365	3.411	3.018	2.804	3.93	4.296	3.888
0.9	9	4.996	3.219	3.163	3.749	3.474	2.285	3.981	3.102	2.441
1	10	4.423	4.193	3.291	3.053	2.929	1.952	4.698	3.843	3.006
1.1	11	5.085	3.531	4.099	3.481	3.175	2.305	4.182	3.164	2.6
1.2	12	4.956	4.233	4.79	5.025	3.404	2.204	5.017	3.23	2.881
1.3	13	4.347	5.059	4.69	4.394	3.339	2.19	4.577	2.412	2.728
1.4	14	4.283	4.584	3.945	4.689	3.221	1.985	5.788	5.203	3.251
1.5	15	3.73	5.127	4.106	5.134	3.285	2.029	4.897	6.841	2.561
1.6	16	3.995	4.868	3.506	5.246	3.16	2.285	4.931	5.329	2.895
1.7	17	3.801	5.008	2.745	4.62	3.626	2.096	4.551	5.48	3.65
1.8	18	4.14	5.466	3.1	4.918	3.485	1.855	4.171	5.366	3.243
1.9	19	4.909	5.396	4.226	4.91	3.513	2.307	3.815	6.836	3.746
2	20	5.197	6.391	1.587	4.332	3.397	2.029	4.703	7.076	3.803
2.1	21	4.653	5.78	2.766	5.037	3.841	2.077	5.054	8.175	2.904
2.2	22	5.395	6.438	2.057	4.279	3.73	1.851	4.776	8.571	3.42
2.3	23	5.558	6.568	2.713	3.765	3.204	1.891	4.433	7.329	3.324
2.4	24	6.067	6.964	3.694	3.819	3.332	2.158	4.077	10.055	3.229
2.5	25	5.383	7.572	3.342	4.287	4.61	1.978	4.648	10.263	3.474
2.6	26	5.966	5.875	2.871	3.535	4.191	2.197	4.271	9.29	2.322
2.7	27	5.443	6.671	3.412	4.064	4.962	1.824	4.664	12.109	2.481
2.8	28	5.807	7.782	5.008	4.311	3.825	2.662	4.867	10.593	2.103
2.9	29	5.42	7.146	3.235	4.652	3.323	2.526	5.3	10.956	1.727
3	30	5.48	6.245	4.995	4.1	3.747	2.567	5.067	10.886	2.075
3.1	31	5.883	6.84	4.618	3.473	3.676	2.627	4.155	9.161	2.256
3.2	32	4.922	8.083	4.04	4.159	4.293	2.329	3.737	7.199	2.584
3.3	33	6.78	7.067	4.488	4.4	4.103	2.273	3.764	6.951	3.898
3.4	34	6.47	7.54	3.657	4.702	4.049	2.122	5.432	8.412	3.088
3.5	35	5.828	7.047	3.151	4.677	3.885	2.065	5.063	8.076	3.127
3.6	36	6.662	8.72	2.651	5.059	4.073	2.065	4.951	7.174	3.566
3.7	37	5.773	8.719	3.884	5.496	3.772	2.051	4.594	8.455	3.049
3.8	38	7.143	7.901	4.313	5.438	3.775	2.22	4.264	7.189	4.386
3.9	39	8.133	7.316	4.324	6.333	4.794	2.359	3.539	8.241	3.587
4	40	5.888	6.737	4.179	5.491	4.225	2.249	3.818	9.879	2.947
4.1	41	6.286	7.691	5.448	5.984	4.28	2.29	5.055	9.33	2.304
4.2	42	6.023	8.208	5.623	5.297	4.106	2.504	5.532	10.459	2.273
4.3	43	6.879	7.439	6.017	4.816	4.85	2.837	5.761	10.375	2.29
4.4	44	7.173	7.709	5.856	5.956	4.794	1.996	5.85	10.349	2.822
4.5	45	5.445	7.796	5.826	4.553	4.215	2.144	5.82	7.298	2.628
4.6	46	7.054	8.243	6.536	5.698	4.173	1.792	5.319	7.153	2.66
4.7	47	6.713	8.766	6.289	5.582	4.251	2.356	6.103	8.225	2.137
4.8	48	6.036	8.63	6.209	5.893	4.722	2.3	5.891	11.398	2.28
4.9	49	6.969	7.84	5.948	5.182	4.879	2.644	6.26	9.815	2.835
5	50	5.997	8.329	5.739	4.074	5.377	3.104	4.586	8.726	1.547
5.1	51	7.741	7.459	6.044	4.36	5.391	2.521	6.313	7.737	2.985
5.2	52	7.125	9.406	5.988	4.335	5.434	2.776	5.942	9.253	2.58
5.3	53	7.734	8.586	6.135	4.469	5.829	2.224	8.344	9.133	1.754
5.4	54	7.153	8.014	6.77	4.116	5.344	2.553	8.392	8.7	1.928
5.5	55	6.791	7.125	6.549	3.844	6.75	3.508	7.478	9.162	1.757
5.6	56	6.508	6.329	6.676	4.034	6.39	3.621	9.089	7.653	1.775
5.7	57	6.197	7.228	7.125	3.036	5.345	2.987	7.171	7.34	2.881
5.8	58	6.29	8.624	6.894	3.422	5.947	3.409	7.626	8.774	3.274
5.9	59	7.062	7.334	6.651	4.038	5.785	3.238	7.422	10.091	2.046
6	60	7.584	6.018	7.075	4.619	4.733	3.992	7.114	9.466	1.849
6.1	61	6.433	7.495	6.233	3.838	4.758	3.581	7.645	7.49	3.179
6.2	62	7.29	9.125	6.064	4.181	5.649	4.696	5.866	8.603	2.48
6.3	63	7.08	8.37	5.898	4.002	4.819	3.693	6.193	10.323	3.707
6.4	64	6.62	8.019	6.122	4.769	4.908	3.621	6.446	11.756	2.548
6.5	65	7.001	7.296	6.393	4.545	5.382	3.834	6.807	12.653	2.124
6.6	66	6.989	8.132	6.813	4.432	5.935	3.808	6.428	14.884	2.354
6.7	67	6.903	8.298	6.797	4.477	4.56	3.78	7.236	13.83	1.893
6.8	68	6.746	7.972	6.338	4.329	4.511	3.979	7.385	13.341	1.981
6.9	69	7.094	9.23	6.726	4.09	4.73	4.345	5.829	13.511	2.329
7	70	7.043	8.768	6.282	4.832	4.62	3.389	6.113	13.493	3.041
7.1	71	6.739	7.769	6.313	4.545	4.649	4.56	6.087	14.096	1.855
7.2	72	6.533	7.729	6.362	3.305	4.961	4.802	6.399	13.571	1.762
7.3	73	7.608	7.995	6.274	3.912	5.336	4.672	6.419	15.232	3.029
7.4	74	8.712	7.411	6.388	4.639	4.487	4.228	6.276	17.629	3.228
7.5	75	7.62	8.097	6.225	4.677	4.221	4.517	6.859	17.505	2.77
7.6	76	7.626	7.339	6.597	4.399	4.578	4.769	6.114	17.147	2.959
7.7	77	7.458	7.743	6.706	4.121	4.571	5.15	6.016	16.767	2.67
7.8	78	6.662	8.439	7.017	4.502	4.515	5.022	6.145	15.66	2.628
7.9	79	7.701	7.84	6.971	4.778	4.36	5.189	5.909	17.58	2.474
8	80	7.654	8.232	6.737	3.838	4.352	4.557	5.836	19.396	2.48
8.1	81	7.022	8.338	7.547	4.252	4.196	5.195	6.264	19.532	2.728
8.2	82	6.627	8.663	7.705	3.822	4.703	6.006	6.074	18.174	3.45
8.3	83	6.646	8.146	7.113	3.894	4.862	5.99	5.722	17.461	2.62
8.4	84	6.654	8.111	9.076	3.733	4.328	5.572	5.494	17.887	3.242
8.5	85	6.266	7.111	9.865	3.987	4.207	7.045	5.339	16.542	3.273
8.6	86	5.61	8.735	9.423	4.53	4.516	7.878	6.167	16.194	3.595
8.7	87	6.786	8.2	8.61	5.283	5.677	7.582	6.812	16.86	3.493
8.8	88	6.476	7.785	8.896	4.272	5.286	8.059	7.177	16.184	4.158
8.9	89	7.131	8.052	8.599	4.614	5.396	8.162	7.278	16.896	4.791
9	90	7.319	7.973	8.776	4.315	5.837	9.211	6.376	19.497	3.672
9.1	91	7.342	8.702	9.026	3.826	5.968	8.803	6.56	19.234	2.711
9.2	92	6.746	7.729	9.026	3.95	5.201	10.587	6.594	18.025	3.108
9.3	93	6.828	7.841	8.203	4.459	4.283	8.479	6.636	18.695	3.813
9.4	94	7.094	8.644	8.02	4.514	4.807	8.611	6.474	18.145	3.602
9.5	95	7.093	7.942	9.693	4.595	4.692	8.633	6.003	16.606	4.51
9.6	96	7	6.906	9.352	6.028	4.698	10.067	5.266	16.536	4.872
9.7	97	5.807	8.279	9.431	4.525	4.915	9.259	6.142	18.522	4.791
9.8	98	6.014	7.632	9.686	4.194	5.571	8.452	6.21	16.63	4.557
9.9	99	5.397	7.93	10.522	3.363	5.221	9.883	6.446	15.143	4.618
10	100	5.773	7.773	10.383	3.391	4.878	8.796	7.374	17.413	4.866
10.1	101	6.066	7.774	10.632	2.942	5.162	7.749	6.935	17.428	3.582
10.2	102	5.799	6.931	9.58	3.196	5.496	7.89	6.417	15.774	4.259
10.3	103	6.318	8.15	10.327	3.76	5.327	10.374	7.033	17.578	4.365
10.4	104	6.275	7.506	9.47	5.134	4.961	10.779	7.298	17.392	5.411
10.5	105	6.429	8.429	10.079	5.733	5.46	10.322	6.217	19.495	5.365
10.6	106	6.57	7.452	10.932	5.521	6.559	9.865	7.323	18.012	5.602
10.7	107	6.71	7.058	9.959	5.906	5.598	11.912	6.298	18.754	5.186
10.8	108	5.882	8.014	9.481	5.218	5.589	11.277	6.62	18.345	5.958
10.9	109	5.513	7.347	9.812	5.46	5.468	11.093	6.413	17.713	5.908
11	110	6.179	7.29	9.888	6.198	5.808	12.685	6.73	16.028	4.554
11.1	111	6.192	8.347	10.297	5.411	4.394	11.083	7.415	17.912	5.065
11.2	112	6.265	7.873	10.439	4.82	4.601	11.902	6.996	16.355	6.17
11.3	113	5.717	8.076	9.791	5.847	4.947	13.029	7.164	15.31	5.772
11.4	114	5.419	8.469	10.431	6.141	4.727	12.517	6.936	16.911	5.846
11.5	115	5.715	8.678	10.123	5.077	4.539	12.316	6.968	17.257	5.539
11.6	116	5.063	8.689	10.395	5.571	5.264	11.249	7.284	16.574	4.292
11.7	117	5.886	8.273	10.807	6.81	5.063	11.821	6.623	16.92	4.973
11.8	118	5.779	8.337	9.453	5.619	4.061	11.33	6.559	16.21	5.096
11.9	119	6.141	8.236	10.076	5.466	5.589	9.644	6.833	16.33	3.206
12	120	5.552	8.754	10.181	4.936	5.573	9.763	6.477	15.914	3.752
12.1	121	5.565	8.521	10.445	4.946	5.079	11.429	6.329	14.884	3.634
12.2	122	5.614	8.318	9.687	4.909	4.995	10.241	6.983	14.585	3.91
12.3	123	5.161	7.665	9.695	3.802	4.414	9.918	6.07	14.022	3.994
12.4	124	5.447	7.879	9.372	3.929	5.328	9.225	6.424	11.967	4.281
12.5	125	5.327	8.525	10.424	4.142	4.264	9.298	7.278	12.619	3.394
12.6	126	5.626	8.331	11.41	3.717	4.559	7.688	6.176	11.943	3.733
12.7	127	5.271	9	10.029	3.034	4.384	9.37	6.684	9.325	3.886
12.8	128	5.41	9.479	9.866	3.442	4.945	9.336	7.087	9.459	4.294
12.9	129	5.398	8.19	9.839	3.097	4.805	9.898	8.841	10.146	3.662
13	130	5.033	9.507	10.78	2.998	5.198	10.44	8.592	10.113	3.335
13.1	131	5.901	9.509	10.944	3.609	4.876	10.429	6.251	10.729	3.207
13.2	132	5.585	10.69	10.873	3.672	4.94	8.086	6.719	11.54	4.894
13.3	133	5.339	9.99	11.322	3.772	5.399	9.599	6.421	10.462	3.187
13.4	134	5.357	10.268	10.005	3.491	5.375	9.391	7.329	10.264	2.558
13.5	135	5.935	10.937	10.926	4.142	5.039	9.959	5.656	10.568	3.294
13.6	136	5.686	9.963	11.104	3.841	5.703	9.971	5.843	10.658	3.947
13.7	137	5.87	9.713	11.43	4.132	5.362	10.403	5.829	11.115	3.515
13.8	138	5.846	10.136	11.613	4.193	5.239	9.622	5.574	11.865	3.137
13.9	139	4.838	8.916	11.165	3.661	4.895	9.706	6.272	11.653	2.389
14	140	5.066	8.419	12.818	3.791	4.853	9.863	5.972	11.733	2.12
14.1	141	6.049	8.728	14.401	4.619	5.16	9.462	5.927	10.607	2.921
14.2	142	6.535	8.85	14.029	4.95	4.39	9.155	5.35	10.472	3.636
14.3	143	6.297	9.533	14.147	4.822	4.345	8.669	6.255	10.092	3.323
14.4	144	5.968	9.918	14.687	5.038	4.632	9.075	5.573	9.688	2.5
14.5	145	6.264	8.769	12.975	4.355	4.745	9.896	5.654	10.232	2.242
14.6	146	6.566	9.662	13.799	4.385	4.969	9.192	6.069	9.447	2.834
14.7	147	6.425	8.735	12.928	4.069	5.16	9.757	5.864	10.068	2.737
14.8	148	6.851	8.917	12.708	3.946	4.869	10.055	6.118	10.589	3.242
14.9	149	6.737	8.78	11.396	4.661	4.969	9.309	5.594	10.166	2.099
15	150	6.541	9.042	10.911	4.07	5.144	9.209	7.064	9.663	2.427
15.1	151	6.66	9.08	9.702	3.843	4.616	9.523	7.002	10.852	3.03
15.2	152	7.012	8.953	10.256	4.442	5.617	9.231	6.209	11.96	3.167
15.3	153	6.594	8.881	10.896	4.506	3.952	9.848	5.465	11.327	2.612
15.4	154	6.301	8.59	10.828	3.119	5.269	9.281	6.656	11.401	3.321
15.5	155	5.832	8.611	10.29	3.629	3.886	9.779	6.003	9.839	3.566
15.6	156	5.443	7.959	10.912	3.394	4.353	9.612	5.951	10.034	3.139
15.7	157	6.085	8.391	10.651	4.003	5.002	10.138	5.896	9.163	3.504
15.8	158	5.874	8.957	11.188	3.735	4.894	9.548	6.886	9.067	3.231
15.9	159	5.657	8.641	11.384	3.821	4.538	9.427	5.65	9.666	2.739
16	160	6.667	8.862	11.021	4.011	4.519	9.061	5.966	10.394	2.615
16.1	161	6.361	8.452	12.296	4.719	5.212	9.165	5.73	10.717	2.641
16.2	162	7.056	8.406	11.909	4.83	5.354	9.39	6.055	9.739	3.064
16.3	163	7.107	8.928	12.266	4.064	4.323	9.384	5.752	9.88	3.353
16.4	164	6.966	9.704	12.613	4.725	4.283	11.015	5.412	10.325	2.663
16.5	165	7.184	9.1	11.853	4.998	5.228	9.962	5.844	10.776	3.59
16.6	166	6.714	8.789	10.843	5.401	4.733	10.776	6.269	9.572	2.947
16.7	167	7.077	8.422	10.675	5.707	5.452	9.259	6.277	9.547	2.627
16.8	168	6.388	8.802	11.153	5.801	4.808	9.383	6.403	9.29	2.745
16.9	169	6.505	8.252	9.774	5.509	4.296	9.971	6.742	8.811	2.354
17	170	6.913	8.773	9.974	4.918	4.524	9.332	5.251	9.13	2.602
17.1	171	6.894	8.971	10.04	5.053	4.382	9.086	6.162	9.692	2.158
17.2	172	7.397	9.083	9.15	4.461	4.443	9.986	5.346	9.897	2.663
17.3	173	7.062	8.136	10.789	4.78	4.215	9.173	6.115	9.851	2.567
17.4	174	6.125	9.225	10.073	4.706	4.874	9.073	6.578	9.185	2.33
17.5	175	6.833	8.207	10.134	4.593	5.189	9.767	6.18	8.677	2.665
17.6	176	7.264	9.467	9.453	5.479	4.853	10.091	5.926	9.15	3.532
17.7	177	8.026	8.12	9.107	4.967	4.5	8.872	5.905	10.686	2.209
17.8	178	6.998	9.356	8.811	4.636	4.899	8.384	6.608	11.437	2.074
17.9	179	7.207	8.851	9.237	4.566	5.616	8.862	6.407	11.733	2.327
18	180	6.812	8.81	9.543	4.398	4.64	9.544	7.398	10.457	2.681
18.1	181	6.532	9.739	9.616	5.963	5.075	9.518	6.247	10.457	2.427
18.2	182	6.629	9.339	7.877	5.561	4.697	8.937	4.653	11.996	2.953
18.3	183	7.605	8.673	7.686	5.168	4.201	9.92	6.071	11.043	3.142
18.4	184	7.343	10.246	9.122	4.584	5.253	9.585	6.292	11.542	3.981
18.5	185	7.214	8.779	9.928	5.207	5.334	9.436	6.299	11.161	3.385
18.6	186	6.752	9.168	8.671	5.702	4.875	9.431	5.878	11.2	2.968
18.7	187	6.331	9.739	9.469	6.231	5.484	9.403	6.727	10.392	2.751
18.8	188	6.452	9.437	9.012	6.176	4.522	9.423	6.745	10.22	2.835
18.9	189	6.781	9.055	8.705	5.097	4.529	9.28	6.358	9.777	3.058
19	190	7.317	8.988	9.599	4.791	5.317	8.847	6.363	9.762	3.593
19.1	191	6.885	9.371	8.523	5.288	4.701	9.158	6.108	9.474	3.628
19.2	192	6.437	9.833	9.232	4.908	5.389	10.116	6.373	9.855	3.027
19.3	193	6.595	9.187	8.091	4.601	5.848	10.232	6.59	9.795	2.465
19.4	194	7.301	9.101	8.697	5.527	6.925	9.916	6.459	9.879	2.783
19.5	195	6.459	9.003	8.988	5.479	6.381	9.093	6.588	9.563	2.189
19.6	196	6.521	8.593	9.884	5.509	6.502	9.13	5.929	9.626	2.011
19.7	197	6.515	8.028	9.284	4.807	6.458	9.66	6.594	9.61	2.432
19.8	198	6.607	9.476	11.003	5.37	6.044	9.638	6.851	9.539	2.638
19.9	199	6.946	9.4	9.991	4.9	6.578	9.323	6.219	9.132	3.09
20	200	7.22	9.579	10.738	4.824	4.655	9.813	6.863	9.03	2.095
20.1	201	6.734	8.812	10.194	4.629	5.258	9.634	6.648	9.107	2.531
20.2	202	7.208	8.569	10.531	4.901	4.584	9.619	6.891	9.349	3.766
20.3	203	7.519	8.667	9.74	4.725	6.651	9.691	7.013	9.953	2.664
20.4	204	7.237	8.683	10.149	4.607	6.184	8.881	5.93	10.412	3.147
20.5	205	7.43	9.248	8.726	5.454	6.398	9.709	6.565	10.972	2.312
20.6	206	7.272	9.259	9.45	5.11	6.435	9.463	6.124	10.679	4.086
20.7	207	6.422	8.622	9.361	5.335	6.801	9.702	6.056	12.22	4.225
20.8	208	7.345	8.68	9.627	5.067	6.055	9.136	6.096	10.837	4.647
20.9	209	7.056	8.57	9.613	4.777	5.638	9.302	6.21	11.291	4.048
21	210	7.022	9.317	9.181	5.178	5.683	9.395	6.953	12.034	3.911
21.1	211	6.931	8.778	9.868	4.389	5.466	8.647	6.605	11.249	3.117
21.2	212	7.18	8.562	10.938	4.492	5.632	9.69	6.7	9.812	3.034
21.3	213	7.578	8.547	9.49	4.407	5.944	9.584	6.032	9.652	2.226
21.4	214	7.884	8.903	11.097	4.14	5.916	9.857	6.525	8.912	2.882
21.5	215	7.014	9.72	11.432	3.934	5.259	8.824	6.744	9.624	3.029
21.6	216	6.728	8.961	10.212	4.228	5.73	8.993	7.754	10.084	2.382
21.7	217	7.928	9.9	10.469	4.03	5.537	9.352	6.729	10.375	2.633
21.8	218	7.244	9.95	10.625	4.065	5.498	9.723	6.707	10.447	2.437
21.9	219	8.153	9.194	10.72	4.473	6.004	9.597	5.848	9.919	2.539
22	220	7.541	8.9	9.766	4.225	5.668	10.071	6.589	9.981	3.519
22.1	221	6.662	8.872	10.792	4.253	5.876	10.165	4.727	9.52	3.054
22.2	222	7.015	9.196	9.789	3.998	6.631	10.221	5.295	9.349	2.818
22.3	223	7.153	9.554	11.42	4.376	5.929	10.393	6.782	9.323	2.541
22.4	224	7.195	9.19	10.985	4.692	5.791	9.95	8.307	8.758	2.581
22.5	225	7.197	9.907	11.875	4.46	6.569	9.497	6.476	9.538	2.366
22.6	226	7.086	10.108	13.736	4.404	6.134	9.84	5.745	9.353	2.616
22.7	227	7.197	9.571	12.223	3.948	6.472	10.053	6.097	8.733	4.25
22.8	228	7.659	9.686	11.537	4.768	6.645	9.597	6.109	9.074	3.752
22.9	229	6.901	9.828	10.861	4.856	7.016	9.91	5.245	9.542	2.404
23	230	7.379	9.553	11.846	4.653	6.15	9.672	5.863	9.418	3.415
23.1	231	7.675	10.074	10.516	4.387	6.229	9.066	6.093	9.184	3.485
23.2	232	7.438	10.167	10.512	4.513	6.759	9.901	6.816	9.795	3.686
23.3	233	7.369	10.253	10.038	4.822	6.184	9.687	5.406	9.795	4.376
23.4	234	7.365	9.641	10.683	4.628	6.556	9.028	5.354	9.439	3.15
23.5	235	7.413	10.105	9.409	4.574	5.781	9.18	5.823	11.091	3.647
23.6	236	7.567	10.023	8.92	4.951	6.24	9.762	4.838	8.976	3.968
23.7	237	7.081	9.018	9.216	4.429	6.188	9.369	5.33	9.176	3.584
23.8	238	7.365	9.596	10.973	4.416	6.553	9.987	6.781	9.333	3.679
23.9	239	7.518	9.566	10.468	4.414	7.193	8.878	6.501	9.853	3.533
24	240	7.043	9.486	12.766	4.341	6.884	8.225	5.159	10.482	3.166
24.1	241	6.628	9.168	12.614	4.893	5.935	8.951	6.424	10.919	2.909
24.2	242	7.473	9.647	12.059	4.249	6.256	8.808	5.572	10.909	3.475
24.3	243	8.638	9.804	10.84	4.276	6.498	8.87	6.802	10.238	3.436
24.4	244	8.017	10.017	12.307	4.683	6.29	8.424	7.347	10.068	3.578
24.5	245	8.028	9.782	11.088	4.796	6.167	8.926	9.377	10.781	2.799
24.6	246	7.529	9.165	12.443	5.007	5.827	8.978	7.584	9.935	3.025
24.7	247	7.751	9.419	12.07	5.39	5.954	9.373	9.432	10.066	4.103
24.8	248	7.127	9.799	11.952	4.9	5.896	10.309	8.205	10.211	3.989
24.9	249	6.799	9.591	12.025	5.216	5.343	9.843	8.554	10.387	4.032
25	250	7.029	9.277	11.652	4.71	5.508	9.907	9.152	9.679	3.38
25.1	251	7.535	9.902	10.772	4.964	5.196	9.879	9.15	10.079	4.376
25.2	252	6.985	9.424	10.747	4.666	5.563	9.791	9.707	9.811	4.005
25.3	253	6.747	9.542	11.751	4.614	5.294	9.704	8.931	10.109	3.565
25.4	254	7.231	9.449	12.351	4.975	4.886	9.454	9.415	9.904	3.602
25.5	255	6.984	9.538	10.508	4.862	5.338	9.511	12.33	9.353	3.467
25.6	256	6.772	9.507	10.937	4.614	5.901	9.588	11.805	9.433	2.962
25.7	257	6.898	9.681	12.266	4.904	5.969	9.678	12.386	8.713	3.225
25.8	258	7.208	8.7	10.681	4.316	5.927	9.78	15.929	9.253	3.363
25.9	259	7.351	9.303	12.211	4.611	6.051	9.18	16.832	9.813	2.427
26	260	7.212	8.934	11.696	4.954	7.144	9.231	14.654	9.375	2.41
26.1	261	6.933	10.295	11.766	4.551	5.758	9.616	15.123	10.508	2.052
26.2	262	7.351	9.704	12.013	4.573	5.787	9.338	17.829	10.302	2.148
26.3	263	7.125	9.921	11.937	4.609	5.59	9.133	23.643	9.813	2.333
26.4	264	6.746	9.338	11.49	4.901	5.56	9.235	29.105	9.905	3.006
26.5	265	7.432	9.573	11.05	4.863	5.399	8.788	32.159	10.912	2.989
26.6	266	6.968	9.477	10.577	4.33	5.075	8.964	37.528	9.805	3.358
26.7	267	7.087	9.361	9.806	4.288	5.255	9.158	40.521	10.944	3.248
26.8	268	7.305	9.803	10.486	4.308	4.113	9.279	46.676	10.906	3.149
26.9	269	7.436	9.015	10.862	4.572	4.067	8.946	44.654	10.482	3.623
27	270	6.927	9.817	12.777	4.558	5.127	9.068	36.767	10.966	2.163
27.1	271	7.308	9.097	10.971	4.611	5.61	8.789	41.885	11.428	2.046
27.2	272	7.732	9.643	11.644	4.584	5.432	10.521	41.23	11.218	1.724
27.3	273	6.886	10.097	12.203	4.291	5.067	10.343	45.255	10.246	1.77
27.4	274	7.096	8.839	12.636	4.085	5.115	10.078	43.58	10.67	1.976
27.5	275	7.14	9.932	12.162	4.272	5.348	9.618	47.09	11.645	2.645
27.6	276	7.261	9.366	12.184	4.274	5.89	9.411	42.457	12.513	2.459
27.7	277	7.551	9.505	12.056	4.094	4.913	9.469	38.959	12.084	3.228
27.8	278	6.749	8.912	11.619	4.234	5.037	10.491	37.078	12.943	2.46
27.9	279	7.18	9.323	12.895	4.407	5.223	9.415	32.987	14.157	2.502
28	280	6.671	8.983	12.51	4.379	5.253	9.199	36.151	13.884	3.244
28.1	281	6.678	8.881	12.1	4.665	5.468	9.377	35.919	12.779	2.566
28.2	282	6.474	9.774	12.121	4.733	4.488	9.868	56.039	8.476	2.743
28.3	283	6.871	9.087	12.702	4.603	4.978	9.968	54.273	8.705	2.429
28.4	284	6.526	9.239	12.516	4.577	4.523	9.001	57.657	9.022	2.882
28.5	285	7.408	9.102	12.526	5.049	5.599	9.121	59.531	9.834	3.254
28.6	286	6.93	9.33	11.934	4.767	5.34	9.571	61.685	8.572	3.572
28.7	287	7.169	9.3	11.676	4.923	5.074	8.599	47.947	8.651	3.424
28.8	288	7.523	9.671	11.045	4.67	5.143	9.312	49.046	8.065	3.126
28.9	289	6.832	9.267	11.795	4.882	5.306	9.859	62.171	8.775	4.282
29	290	7.193	9.627	12.903	4.611	5.263	9.957	58.22	9.488	2.75
29.1	291	7.197	9.213	12.15	4.422	5.144	9.796	59.564	9.453	1.453
29.2	292	6.861	9.848	13.369	4.853	5.455	10.256	56.104	9.042	2.275
29.3	293	6.906	9.279	12.527	5.218	5.484	9.806	50.801	9.889	2.628
29.4	294	7.367	9.244	11.825	4.911	6.106	9.508	52.313	8.91	2.786
29.5	295	7.294	8.803	13.881	4.899	6.554	9.36	54.498	9.073	1.531
29.6	296	6.719	9.521	14.238	4.611	6.254	9.557	38.077	8.919	1.462
29.7	297	7.232	8.971	13.979	4.68	7.074	8.915	38.336	8.604	2.189
29.8	298	7.176	9.794	12.88	4.602	6.778	9.583	39.662	8.99	2.969
29.9	299	6.688	9.876	14.102	4.449	6.412	10.056	48.882	8.834	1.876
30	300	7.283	9.452	14.429	4.579	6.156	9.911	43.101	10.343	2.546
30.1	301	7.115	9.476	14.958	4.533	6.523	9.457	46.115	9.643	3.003
30.2	302	7.577	8.903	14.751	4.207	6.954	10.352	49.614	9.088	2.265
30.3	303	7.221	9.96	15.11	4.978	6.924	9.96	40.967	9.169	2.552
30.4	304	6.824	9.411	14.766	4.894	5.908	10.248	36.119	8.257	2.455
30.5	305	7.317	9.563	15.53	4.229	5.988	9.615	29.062	8.386	2.599
30.6	306	6.577	9.182	15.894	4.804	5.913	9.798	29.811	8.376	2.688
30.7	307	6.541	8.967	15.345	4.755	6.044	9.963	31.065	8.997	2.638
30.8	308	6.515	9.493	15.893	4.686	6.346	9.168	29.057	8.996	2.014
30.9	309	6.662	9.032	14.604	3.992	6.465	9.686	27.992	9.162	2.219
31	310	6.485	9.119	14.245	4.618	6.58	9.494	29.039	8.708	2.191
31.1	311	6.666	9.353	15.127	4.642	6.238	9.462	27.521	10.161	2.348
31.2	312	6.426	9.658	15.112	5.07	6.01	9.86	28.246	9.543	2.198
31.3	313	5.898	9.395	11.951	5.181	6.088	9.76	26.388	10.199	1.81
31.4	314	6.237	9.671	11.749	6.274	6.214	9.767	28.304	9.293	2.484
31.5	315	6.659	9.324	13.777	6.134	6.892	9.437	26.492	9.443	2.118
31.6	316	6.869	9.043	12.941	5.824	7.409	9.709	25.37	9.433	3.061
31.7	317	6.487	9.11	10.997	6.011	7.643	9.748	23.576	10.097	2.652
31.8	318	7.415	9.545	12.567	5.615	7.378	9.857	23.014	9.937	2.053
31.9	319	6.844	9.208	12.397	5.59	6.906	9.597	24.619	8.703	1.748
32	320	6.762	8.394	13.16	5.182	6.778	9.674	24.323	8.421	2.054
32.1	321	6.638	9.01	11.066	5.838	6.744	9.034	22.335	8.964	2.367
32.2	322	7.161	8.481	12.343	5.686	6.804	9.732	21.839	9.583	2.941
32.3	323	6.289	9.188	12.216	6.109	6.851	9.655	22.155	10.432	2.718
32.4	324	6.197	9.364	12.74	5.461	6.85	9.814	20.065	9.447	2.862
32.5	325	6.572	9.378	10.37	6.258	7.09	9.569	19.865	9.649	2.311
32.6	326	6.658	9.108	11.873	5.592	7.215	9.757	19.223	9.286	2.985
32.7	327	5.922	8.845	10.404	5.496	7.312	9.867	19.938	9.17	2.445
32.8	328	5.56	9.009	12.295	5.39	7.268	9.718	21.817	9.498	2.56
32.9	329	6.912	9.292	11.707	6.399	7.329	9.938	22.665	9.708	3.918
33	330	6.641	8.577	12.234	6.76	7.731	10.037	21.487	9.09	4.598
33.1	331	7.227	9.426	12.953	6.188	7.574	9.834	23.203	9.12	2.447
33.2	332	6.781	9.021	14.141	5.136	7.345	9.631	26.097	9.287	2.7
33.3	333	6.977	9.195	13.579	5.198	7.455	9.127	26.209	9.641	3.947
33.4	334	7.719	9.596	13.711	6.028	7.95	9.71	24.904	10.602	4.002
33.5	335	6.8	9.658	13.476	6.298	7.473	9.666	24.864	9.654	3.308
33.6	336	7.498	9.444	14.593	5.582	7.089	9.612	25.637	8.082	2.605
33.7	337	7.247	10.093	11.945	5.863	7.518	9.306	25.728	8.543	2.534
33.8	338	7.825	9.031	10.986	5.482	7.506	9.254	25.053	8.696	2.711
33.9	339	7.337	9.279	11.158	5.471	7.43	9.416	26.676	9.143	3.781
34	340	7.8	8.877	13.227	5.793	8.134	10.463	26.54	9.547	4.093
34.1	341	7.368	9.552	13.94	6.057	7.752	10.902	26.315	8.49	3.876
34.2	342	8.322	9.782	12.616	5.543	7.912	10.16	28.183	8.152	2.809
34.3	343	7.306	9.113	13.436	5.665	7.88	9.354	27.946	7.834	3.656
34.4	344	7.496	8.986	11.186	6.287	7.34	9.761	28.164	8.896	2.864
34.5	345	7.856	8.463	12.489	6.046	7.179	10.04	27.639	8.862	2.74
34.6	346	8.074	8.821	12.513	6.157	7.103	9.572	28.012	8.938	2.703
34.7	347	7.449	8.716	13.735	6.253	7.332	9.74	28.379	9.585	3.555
34.8	348	6.758	7.892	14.61	5.893	6.903	9.759	27.95	9.56	3.153
34.9	349	6.929	8.179	13.172	5.213	7.045	10.196	27.934	8.872	5.13
35	350	6.425	7.973	12.767	6.104	7.202	9.816	28.793	8.04	5.987
35.1	351	6.773	8.279	14.202	5.344	7.23	10.238	29.62	7.986	5.762
35.2	352	6.695	9.978	15.875	5.278	7.342	10.03	31.11	8.253	6.941
35.3	353	6.686	9.894	13.655	5.667	7.67	10.105	31.469	8.427	5.376
35.4	354	7.149	9.426	12.927	5.616	7.595	9.955	32.485	8.378	3.918
35.5	355	6.309	9.153	13.848	6.051	7.396	9.67	32.352	8.505	3.794
35.6	356	7.567	9.394	14.312	5.414	7.523	10.098	30.067	8.532	5.388
35.7	357	7.063	8.311	14.183	5.202	7.875	9.495	32.125	8.864	4.448
35.8	358	7.193	8.988	15.454	5.353	7.944	9.908	29.227	9.036	4.466
35.9	359	7.128	8.914	14.494	4.976	7.271	9.816	65.789	8.693	4.361
36	360	7.509	8.774	15.064	5.218	6.855	9.353	66.734	9.317	4.782
36.1	361	7.207	8.935	16.279	4.869	7.076	9.585	65.525	9.558	4.346
36.2	362	7.464	9.807	14.8	5.083	7.305	9.568	65.418	9.42	4.455
36.3	363	7.509	9.193	13.921	5.051	7.057	9.801	64.451	10.609	4.006
36.4	364	7.037	10.112	14.318	5.331	7.074	9.609	65.144	10.732	4.438
36.5	365	6.885	9.424	13.793	5.387	7.19	9.881	63.834	10.23	4.609
36.6	366	6.937	9.655	12.732	4.784	7.116	9.581	64.34	10.982	4.604
36.7	367	6.782	9.355	13.787	5.074	7.457	9.886	63.018	10.206	2.77
36.8	368	7.444	9.18	13.592	5.089	7.166	9.494	64.852	9.922	2.537
36.9	369	7.094	9.475	13.874	4.778	7.046	9.719	62.805	9.97	3.101
37	370	6.726	9.505	12.571	5.056	7.196	9.768	61.908	10.633	3.021
37.1	371	6.912	9.213	13.388	4.807	7.68	9.644	62.274	9.382	3.04
37.2	372	7.041	9.674	13.46	5.003	7.857	9.556	60.715	10.281	3.279
37.3	373	7.127	9.202	13.625	4.965	7.491	9.887	63.372	8.664	3.136
37.4	374	7.252	8.879	14.151	4.863	7.169	9.596	64.135	8.745	2.861
37.5	375	6.404	9.112	13.071	5.169	7.644	9.779	63.569	9.049	2.362
37.6	376	6.778	8.874	13.443	4.947	7.3	9.633	63.727	9.399	2.661
37.7	377	5.86	9.275	12.833	4.98	7.296	9.991	61.677	9.285	3.572
37.8	378	6.351	8.776	12.944	4.848	7.523	9.719	61.492	8.693	3.509
37.9	379	5.777	8.381	13.901	4.624	7.996	9.92	63.862	10.389	3.162
38	380	5.803	9.216	13.636	5.021	7.285	9.523	31.233	9.288	3.621
38.1	381	6.308	8.752	12.95	5.139	7.41	9.61	30.643	10.104	3.461
38.2	382	6.312	8.842	13.412	4.582	7.508	9.234	30.463	8.378	4.176
38.3	383	5.784	9.051	13.001	4.86	7.31	9.703	31.306	9.797	3.551
38.4	384	6.068	9.396	12.83	4.938	7.273	9.341	31.44	9.675	3.274
38.5	385	6.239	9.445	12.796	4.842	7.226	9.589	64.556	10.257	2.524
38.6	386	5.9	9.006	14.16	4.73	7.376	9.658	64.318	9.868	3.512
38.7	387	5.834	8.822	13.967	4.735	7.611	10.146	65.063	10.027	4.239
38.8	388	5.613	9.287	13.116	4.596	7.096	10.2	64.584	9.561	3.681
38.9	389	5.396	9.599	12.924	4.923	7.576	9.966	31.371	9.063	3.806
39	390	5.844	8.517	13.034	4.895	7.317	10.384	31.393	9.614	4.215
39.1	391	5.681	8.849	13.649	4.99	6.904	10.268	65.216	9.709	3.212
39.2	392	5.566	8.321	12.909	5.114	6.891	9.873	31.876	10.23	3.616
39.3	393	5.556	9.049	14.016	5.018	7.095	10.038	31.294	9.76	3.714
39.4	394	5.602	8.789	14.51	4.872	7.413	9.733	65.791	10.37	3.9
39.5	395	5.744	9.495	14.312	4.944	7.246	9.986	64.858	10.346	3.23
39.6	396	5.64	8.683	13.942	5.058	6.918	10.562	66.116	10.308	3.402
39.7	397	5.796	9.369	12.846	5.177	7.039	9.237	31.372	10.448	5.362
39.8	398	5.709	10.01	12.966	5.042	6.575	9.665	30.208	9.026	3.74
39.9	399	5.535	9.961	13.352	4.91	6.988	10.074	29.101	8.814	3.679
40	400	5.803	10.041	12.033	4.699	6.645	10.148	28.257	8.848	5.024
40.1	401	5.977	8.883	13.294	5.108	6.63	9.998	29.586	9.552	4.672
40.2	402	5.681	9.381	12.645	5.014	6.691	9.844	30.598	9.928	3.804
40.3	403	6.121	9.471	13.052	5.012	7.204	10.383	29.767	11.499	5.318
40.4	404	5.913	8.499	13.172	4.591	6.537	9.948	29.49	10.372	4.603
40.5	405	5.863	8.812	13.281	5.388	6.472	10.16	29.666	10.418	3.181
40.6	406	5.689	8.797	13.529	5.64	6.712	10.149	29.763	10.868	3.7
40.7	407	6.032	8.366	13.906	5.576	6.753	9.998	30.013	10.851	2.914
40.8	408	5.864	8.888	13.555	5.93	6.786	9.809	30.617	9.613	4.227
40.9	409	5.556	8.713	13.479	5.757	6.756	9.787	29.911	10.327	3.992
41	410	5.866	8.974	13.044	5.406	6.928	10.233	29.503	10.225	3.701
41.1	411	6.084	8.959	13.637	5.597	6.849	10.12	29.551	10.549	3.609
41.2	412	5.844	9.401	14.389	5.839	6.706	9.498	31.166	9.669	5.408
41.3	413	5.862	8.944	13.634	5.621	6.798	9.745	29.78	9.747	4.789
41.4	414	6.078	9.472	13.188	5.679	6.989	10.231	30.753	10.552	5.457
41.5	415	6.269	9.263	13.026	5.276	7.106	9.815	29.996	10.337	4.685
41.6	416	5.961	9.534	13.234	5.722	6.697	9.728	31.381	10.245	5.261
41.7	417	5.716	9.711	14.086	5.474	6.625	9.976	30.972	10.86	5.789
41.8	418	6.045	9.425	13.394	5.366	6.665	9.598	31.259	11.128	4.826
41.9	419	5.991	10.31	12.418	5.875	6.738	10.033	31.945	9.84	4.7
42	420	5.98	9.718	13.466	5.792	6.581	9.828	31.86	9.953	4.261
42.1	421	6.281	12.024	12.639	6.134	6.42	9.644	32.143	10.905	3.333
42.2	422	6.227	10.943	12.957	6.145	6.889	9.705	31.999	9.961	4.49
42.3	423	6.204	11.245	14.916	5.741	6.91	9.646	31.225	10.983	4.235
42.4	424	6.334	10.25	12.16	5.872	6.833	10.112	30.03	11.053	4.106
42.5	425	5.995	10.83	12.998	5.811	6.867	10.396	32.135	10.449	3.632
42.6	426	6.148	10.323	13.662	5.925	7.224	10.057	32.685	10.581	3.145
42.7	427	6.119	10.299	13.186	5.373	7.451	9.872	32.955	10.505	3.139
42.8	428	6.118	10.396	12.764	5.066	7.204	9.303	32.002	10.303	3.479
42.9	429	5.812	10.15	13.231	5.199	7.721	9.7	33.272	10.252	5.128
43	430	6.469	10.604	13.698	4.956	7.43	9.607	31.869	9.051	4.817
43.1	431	6.199	9.697	13.395	5.046	7.577	9.535	30.834	9.684	4.879
43.2	432	6.096	10.146	12.758	5.151	7.715	9.818	29.752	9.086	3.83
43.3	433	6.377	10.408	13.197	4.878	7.488	9.725	29.711	9.829	3.892
43.4	434	6.992	10.448	12.353	5.326	7.162	9.715	30.035	10.216	3.778
43.5	435	7.127	10.599	14.103	5.167	7.026	9.8	31.065	8.955	3.683
43.6	436	7.129	10.389	13.715	4.95	7.211	9.191	31.522	10.443	3.985
43.7	437	6.83	11.776	12.862	5.047	6.976	9.351	31.166	10.232	2.541
43.8	438	6.949	11.519	12.908	5.176	6.923	8.783	31.993	9.503	2.197
43.9	439	7.195	11.235	12.584	5.209	7.268	8.879	32.576	10.722	3.122
44	440	6.796	11.275	13.395	5.146	7.679	8.991	32.948	9.479	3.603
44.1	441	6.787	11.311	13.706	5.048	7.079	9.749	32.361	9.461	3.298
44.2	442	7.32	11.573	13.96	5.137	7.254	9.682	32.672	10.571	2.594
44.3	443	6.939	10.527	13.864	5.141	7.408	9.849	31.953	10.115	2.476
44.4	444	7.341	11.244	14.427	5.392	6.761	9.182	33.282	10.323	2.049
44.5	445	7.059	10.776	13.661	4.706	7.174	9.492	31.467	10.375	2.257
44.6	446	6.499	11.057	13.356	5.366	6.871	9.457	31.839	9.927	2.397
44.7	447	7.082	10.661	12.876	5.704	7.283	9.812	31.925	9.82	2.995
44.8	448	6.783	10.901	12.432	6.033	7.307	9.564	32.78	10.431	3.086
44.9	449	6.604	9.713	11.956	5.682	7.018	9.395	32.503	10.232	2.692
45	450	6.796	10.29	12.342	5.883	7.241	9.467	32.247	9.272	2.677
45.1	451	7.471	9.926	13.528	5.913	7.033	9.688	33.275	8.353	2.861
45.2	452	6.82	9.678	12.264	5.854	7.192	9.773	32.476	8.958	2.608
45.3	453	6.633	10.002	13.672	5.646	7.263	9.692	33.894	9.447	2.466
45.4	454	6.598	9.535	13.809	6.308	7.07	9.951	34.239	9.899	3.383
45.5	455	6.835	9.331	13.078	6.396	7.098	9.771	34.651	10.373	2.943
45.6	456	6.997	9.013	13.507	6.34	7.193	10.268	34.99	10.91	3.418
45.7	457	6.628	8.857	13.26	6.161	7.263	9.819	35.175	10.167	2.671
45.8	458	6.871	9.334	13.062	6.007	7.119	10.208	36.004	10.324	2.807
45.9	459	6.871	9.705	13.58	6.364	6.827	10.356	36.13	10.245	3.506
46	460	6.834	9	13.619	6.004	7.022	10.211	67.651	10.211	3.42
46.1	461	6.945	9.314	13.419	5.756	7.175	9.925	34.462	10.191	3.003
46.2	462	7.013	9.312	12.78	5.374	7.47	9.929	68.788	10.263	3.008
46.3	463	7.206	10.05	13.276	5.312	7.108	9.498	66.07	9.929	2.45
46.4	464	6.636	9.635	14.392	5.121	7.109	9.625	67.959	9.503	2.367
46.5	465	6.552	9.668	14.282	5.473	6.993	10.054	67.648	9.781	2.588
46.6	466	6.959	10.473	13.642	5.196	6.983	9.797	66.692	10.334	2.699
46.7	467	7.049	10.213	13.507	4.884	7.386	9.997	67.446	9.696	2.7
46.8	468	6.575	9.825	13.104	5.148	7.364	10.402	67.657	10.007	2.894
46.9	469	6.881	9.59	12.545	5.053	6.963	9.687	66.454	10.107	2.517
47	470	7.198	10.357	12.742	5.382	7.232	9.883	68.093	9.814	3.032
47.1	471	7.269	9.821	13.131	5.311	7.133	9.943	66.687	10.01	2.951
47.2	472	6.527	10.63	13.727	5.191	6.84	9.766	67.201	9.902	3.957
47.3	473	6.837	9.878	12.988	5.38	7.063	9.34	37.275	10	2.9
47.4	474	6.708	9.542	13.455	5.34	7.177	9.939	35.27	10.455	4.382
47.5	475	6.407	10.263	14.333	5.166	6.967	9.946	66.311	9.953	4.366
47.6	476	6.923	10.72	13.261	5.295	7.071	9.43	35.67	9.874	3.584
47.7	477	6.93	10.286	14.58	5.708	7.191	9.165	65.96	10.462	3.777
47.8	478	6.932	10.452	12.837	5.34	7.377	9.522	67.836	10.543	3.23
47.9	479	6.429	9.725	12.638	5.443	7.293	9.623	35.743	11.084	3.824
48	480	6.41	9.039	13.144	5.027	7.282	9.122	68.139	10.618	3.622
48.1	481	6.89	9.869	13.055	5.156	7.162	9.918	35.369	10.381	3.985
48.2	482	6.778	10.384	13.976	5.319	7.105	9.698	66.351	10.565	4.182
48.3	483	7.014	10.186	14.082	5.346	7.568	10.09	67.766	10.446	3.737
48.4	484	6.588	9.973	13.422	5.377	6.771	9.766	34.681	10.43	3.309
48.5	485	6.724	10.79	13.156	5.446	6.66	9.55	66.073	10.259	3.512
48.6	486	6.973	10.828	12.471	5.405	6.953	9.726	65.369	9.801	2.714
48.7	487	6.632	11.357	12.247	5.159	7.199	9.508	66.321	8.983	2.775
48.8	488	6.584	10.274	13.072	5.403	7.307	9.501	34.711	9.809	3.066
48.9	489	7.191	10.954	11.812	5.174	6.888	9.746	67.491	10.3	3.474
49	490	6.924	10.846	12.985	5.304	7.131	9.414	68.345	9.977	3.376
49.1	491	6.895	10.328	12.367	5.202	7.142	9.741	66.482	10.277	2.798
49.2	492	6.907	10.895	11.554	5.221	7.041	9.666	67.535	10.565	2.587
49.3	493	6.898	11.47	13.048	5.04	7.464	10.064	67.643	10.999	3.021
49.4	494	7.078	10.417	11.621	5.049	7.226	9.966	36.365	10.358	2.932
49.5	495	6.298	10.553	13.92	4.93	7.807	9.786	68.057	10.694	3.416
49.6	496	6.593	10.594	12.334	4.874	7.983	9.674	36.451	10.001	3.8
49.7	497	6.591	10.471	12.098	5.034	7.129	10.151	37.185	9.632	3.789
49.8	498	6.911	10.847	13.532	4.837	7.335	9.837	35.488	10.09	3.219
49.9	499	6.855	10.404	12.79	4.927	7.051	9.863	35.612	10.655	3.195
50	500	6.642	11.271	13.267	5.341	7.48	9.981	67.765	11.488	2.786
50.1	501	6.407	11.271	13.071	4.69	7.064	10.183	35.593	10.678	2.518
50.2	502	7.034	10.98	12.848	4.981	7.264	10.537	35.572	10.807	2.765
50.3	503	7.473	10.504	13.321	4.966	7.26	10.224	35.783	10.844	2.781
50.4	504	7.232	10.781	12.001	5.135	7.143	9.725	35.351	11.068	2.647
50.5	505	7.338	10.471	13.409	4.873	7.218	9.539	35.639	9.8	2.639
50.6	506	7.376	10.79	12.345	5.64	7.275	10.278	35.685	10.604	2.467
50.7	507	7.251	11.178	12.369	5.737	6.759	10.119	35.07	10.242	3.167
50.8	508	7.221	10.844	12.869	5.777	6.766	10.057	35.933	10.175	2.377
50.9	509	6.681	10.438	13.036	5.963	6.558	9.893	35.285	10.241	3.826
51	510	5.843	11.326	13.063	5.948	6.316	10.296	34.825	10.274	3.752
51.1	511	5.977	11.292	12.519	5.287	6.586	9.924	35.794	10.389	3.496
51.2	512	6.494	11.119	13.235	5.772	6.357	10.165	35.159	10.165	3.573
51.3	513	6.305	11.363	12.717	5.804	6.434	9.592	34.641	11.087	3.4
51.4	514	6.566	10.968	12.925	5.752	6.55	9.866	35.877	11.69	3.988
51.5	515	6.867	11.78	12.455	6.02	6.88	9.965	35.993	11.049	4.702
51.6	516	7.011	11.073	13.402	5.521	6.853	9.806	35.088	11.008	4.526
51.7	517	7.222	11.531	12.421	5.373	6.896	9.734	35.998	11.286	3.73
51.8	518	6.626	11.465	12.086	5.8	6.569	9.554	35.83	10.722	5.414
51.9	519	7.094	11.175	11.752	5.686	6.732	9.993	34.967	10.864	4.182
52	520	6.498	11.238	12.212	5.643	6.613	10.055	35.09	11.082	4.51
52.1	521	7.266	11.894	11.219	5.264	6.597	10.232	34.838	10.726	3.844
52.2	522	7.99	10.808	11.924	5.215	6.718	10.19	68.694	11.014	3.233
52.3	523	7.615	10.985	11.812	5.386	6.486	9.24	35.765	10.678	3.58
52.4	524	7.141	11.509	12.221	4.723	6.708	10.021	34.56	10.597	4.619
52.5	525	7.254	11.454	11.615	5.044	6.629	9.998	35.97	10.896	5.069
52.6	526	7.511	11.646	11.697	5.888	6.639	10.283	35.292	10.488	4.115
52.7	527	7.222	12.521	11.689	5.322	6.751	9.748	35.892	11.175	5.786
52.8	528	8.078	12.535	11.319	5.44	6.773	10.036	35.262	10.739	5.918
52.9	529	7.726	12.235	12.384	5.545	7.33	9.934	35.484	10.368	4.292
53	530	7.729	12.14	11.575	5.099	6.942	9.761	35.619	11.164	4.735
53.1	531	7.191	10.654	11.641	4.854	6.779	9.821	36.036	10.662	5.264
53.2	532	7.071	10.775	11.625	5.013	6.557	9.918	35.634	10.297	4.474
53.3	533	7.283	10.474	12.181	5.043	6.651	10.096	35.079	10.642	3.51
53.4	534	7.119	10.923	11.926	6.52	6.727	9.973	69.069	10.467	4.259
53.5	535	7.616	11.16	11.549	5.424	6.673	10.126	35.685	10.065	4.474
53.6	536	6.069	10.511	10.671	5.632	7.034	9.457	69.15	9.07	5.348
53.7	537	6.034	11.594	12.592	5.554	7.194	9.564	68.097	9.005	4.978
53.8	538	6.004	11.904	12.868	5.371	6.925	10.409	35.344	10.751	5.464
53.9	539	6.135	11.162	11.421	5.536	6.604	9.88	35.26	11.077	3.918
54	540	6.284	10.933	11.198	5.666	6.871	9.893	36.036	10.724	3.865
54.1	541	6.021	11.756	12.53	5.97	7.174	9.613	35.932	10.9	3.764
54.2	542	5.877	12.026	11.129	6.148	7.188	9.887	34.514	9.048	4.081
54.3	543	6.407	10.209	11.509	6.283	7.11	9.772	35.702	9.212	3.507
54.4	544	6.314	11.059	11.903	6.114	6.636	9.88	35.68	9.646	3.126
54.5	545	6.177	10.949	12.604	5.952	6.704	9.738	67.997	10.106	3.212
54.6	546	6.249	11.377	12.037	5.649	7.016	9.525	34.637	9.851	3.027
54.7	547	5.838	10.372	12.099	5.153	7.331	9.897	35.782	9.491	2.72
54.8	548	6.531	11.006	11.944	4.535	6.985	9.663	69.223	10.105	2.745
54.9	549	6.103	10.521	12.221	5.036	7.192	9.718	35.866	9.318	3.3
55	550	6.167	10.551	11.78	5.532	6.83	9.965	68.481	10.314	3.535
55.1	551	6.025	10.431	12.728	5.331	6.937	9.857	69.041	9.718	3.909
55.2	552	6.138	9.978	12.179	5.219	6.959	10.199	35.194	9.787	4.388
55.3	553	5.791	10.528	11.761	5.327	7.086	9.72	66.619	10.468	4.28
55.4	554	5.894	10.857	12.44	4.824	7.269	10.148	66.833	10.301	3.73
55.5	555	6.109	10.664	12.934	5.054	7.145	10.046	65.038	10.538	3.63
55.6	556	5.756	10.702	13.381	5.115	7.096	9.235	35.153	9.655	2.738
55.7	557	6.025	10.295	11.324	5.413	6.787	10.016	66.935	11.066	2.361
55.8	558	5.44	10.642	11.388	5.73	7.212	9.668	64.763	10.178	2.752
55.9	559	5.766	11.166	11.694	5.459	6.54	9.901	34.668	10.511	2.268
56	560	5.912	10.681	12.323	4.754	6.831	9.499	35.454	9.737	3.012
56.1	561	6.07	11.114	11.91	5.457	7.092	9.579	35.105	10.151	3.082
56.2	562	5.836	10.414	12.441	5.204	6.505	9.648	35.162	9.848	3.743
56.3	563	5.858	10.108	12.362	5.385	6.348	9.563	35.578	11.097	3.675
56.4	564	6.041	10.783	11.596	5.159	6.481	10.077	35.846	10.808	3.926
56.5	565	6.57	10.489	11.836	5.354	6.203	9.775	35.767	10.988	4.656
56.6	566	6.09	11.081	11.669	5.362	6.353	9.474	35.43	10.996	4.467
56.7	567	6.193	10.268	11.499	5.356	6.579	9.739	68.72	10.301	4.003
56.8	568	6.028	10.438	12.557	5.171	6.364	9.811	68.424	9.934	4.619
56.9	569	6.17	11.554	12.311	5.718	6.481	9.409	67.215	10.617	5.255
57	570	6.051	11.831	12.532	5.889	6.537	9.942	68.049	9.946	5.081
57.1	571	5.938	11.433	12.462	5.34	6.861	9.783	34.85	8.946	4.967
57.2	572	6.074	12.038	11.872	5.2	6.713	9.737	68.39	9.817	6.084
57.3	573	6.266	11.778	11.589	5.341	6.615	9.514	67.364	9.337	5.202
57.4	574	7.093	10.827	12.57	5.383	6.673	9.423	67.458	9.001	6.978
57.5	575	6.981	11.164	12.609	5.993	6.364	9.732	66.943	9.178	8.18
57.6	576	7.094	10.432	11.825	5.09	6.41	9.848	35.105	9.104	7.851
57.7	577	7.376	10.77	11.884	5.047	6.771	9.674	66.26	9.571	8.042
57.8	578	7.492	10.378	11.41	5.255	6.741	9.776	67.64	9.319	7.923
57.9	579	7.502	11.22	11.188	4.998	6.461	9.577	34.026	10.898	7.43
58	580	6.949	11.397	11.759	5.098	6.629	10.165	68.577	10.383	6.948
58.1	581	7.802	10.897	12.853	5	6.992	10.046	35.613	9.948	6.082
58.2	582	7.464	11.121	11.754	4.997	6.983	9.769	36.968	10.548	6.616
58.3	583	7.57	11.116	12.136	5.003	7.419	10.165	35.922	10.575	7.838
58.4	584	7.629	10.253	12.188	4.868	7.234	10.025	69.403	10.793	9.608
58.5	585	7.06	10.934	11.221	4.854	7.114	9.373	68.28	10.569	11.132
58.6	586	7.436	10.554	12.477	4.855	7.362	9.938	67.465	11.349	9.544
58.7	587	7.314	10.426	12.042	4.779	7.394	9.622	67.244	11.486	9.468
58.8	588	7.319	9.912	12.129	4.879	7.609	9.764	65.991	11.453	8.271
58.9	589	7.924	10.578	12.269	4.851	7.825	9.652	65.447	11.107	8.928
59	590	6.52	11.243	12.507	5.658	7.586	9.158	65.358	10.457	8.72
59.1	591	7.535	11.026	13.569	5.157	7.731	9.732	65.74	11.325	8.168
59.2	592	7.701	12.002	12.071	6.121	7.699	9.577	64.623	10.644	8.373
59.3	593	7.262	10.528	12.826	5.479	7.833	9.3	66.267	10.58	7.793
59.4	594	7.044	10.974	12.471	4.88	7.673	9.002	64.548	11.025	8.264
59.5	595	7.2	10.542	11.906	5.18	8.153	9.205	67.771	10.36	6.949
59.6	596	7.264	10.421	12.771	5.242	7.507	9.888	68.762	10.016	7.906
59.7	597	8.157	9.955	13.552	5.369	8.118	9.97	35.23	10.21	7.491
59.8	598	8.436	11.143	11.892	5.308	7.73	9.906	65.884	11.109	6.99
59.9	599	7.808	11.615	12.268	5.314	7.798	9.976	67.739	10.627	8.249
60	600	7.634	10.612	12.934	5.681	7.889	9.835	67.023	10.532	8.564
60.1	601	7.666	9.512	12.167	6.079	7.679	10.079	66.194	11.014	8.152
60.2	602	7.948	10.724	12.948	6.217	7.503	10.046	66.703	10.866	9.525
60.3	603	7.869	10.609	12.13	5.786	7.329	10.332	65.338	10.106	8.6
60.4	604	7.126	10.589	12.011	5.747	7.102	9.714	65.148	10.777	6.397
60.5	605	8.046	9.832	13.655	5.189	7.587	9.892	65.016	10.849	5.53
60.6	606	7.633	10.279	13.37	5.368	7.437	10.131	66.279	10.371	5.946
60.7	607	8.342	9.837	11.751	5.332	7.906	10.004	66.081	10.778	6.498
60.8	608	7.536	10.644	12.289	5.823	7.172	9.68	66.481	10.424	5.882
60.9	609	7.314	10.607	11.4	5.566	7.198	9.62	64.894	10.008	7.549
61	610	6.619	10.874	13.148	5.649	6.833	9.759	32.359	9.807	7.116
61.1	611	6.682	10.891	13.271	5.756	6.977	9.357	65.649	9.461	7.146
61.2	612	6.895	10.692	12.48	5.086	6.976	9.086	33.766	10.364	6.809
61.3	613	6.981	10.631	12.828	6.196	6.729	9.662	33.943	10.25	6.165
61.4	614	7.037	10.75	12.72	5.635	7.071	9.64	65.898	10.447	5.331
61.5	615	7.268	10.914	13.243	5.645	6.82	9.102	65.489	9.762	5.147
61.6	616	7.401	11.411	13.517	6.458	7.125	9.19	63.52	10.317	5.047
61.7	617	8.012	10.453	13.162	6.067	6.776	9.342	63.137	10.519	4.694
61.8	618	7.572	10.094	12.069	6.276	7.472	9.38	63.675	10.318	3.494
61.9	619	7.331	10.327	12.688	5.779	7.253	10.008	63.95	10.136	5.711
62	620	7.908	10.357	13.56	6.167	6.966	9.906	66.567	10.43	4.987
62.1	621	7.722	9.76	12.955	5.717	7.03	10.154	63.162	10.493	5.741
62.2	622	7.373	10.457	11.874	5.007	6.414	9.849	64.604	10.071	3.876
62.3	623	7.791	10.379	11.556	4.595	6.657	9.594	64.136	9.909	3.917
62.4	624	7.616	10.662	12.164	5.691	7.575	9.513	64.997	9.734	3.724
62.5	625	7.288	9.731	11.815	5.46	7.015	9.647	65.441	9.138	4.794
62.6	626	7.148	9.696	11.826	5.033	6.954	9.575	65.43	9.933	5.335
62.7	627	7.78	9.999	11.655	6.121	7.006	9.807	65.425	8.592	6.166
62.8	628	7.482	10.714	12.776	5.49	6.577	10.079	66.848	8.842	6.833
62.9	629	7.993	10.761	11.853	5.6	7.477	9.658	65.349	8.849	6.248
63	630	8.486	10.455	12.59	5.26	7.329	9.862	65.333	9.932	7.47
63.1	631	7.991	10.758	11.365	5.67	7.637	9.642	67.289	10.334	5.313
63.2	632	7.539	10.969	12.364	4.996	7.47	9.991	67.453	10.069	6.172
63.3	633	7.05	10.475	12.159	4.97	7.673	9.669	34.927	9.468	5.577
63.4	634	7.037	10.923	11.386	5.016	7.089	10.001	67.886	9.466	4.607
63.5	635	7.523	11.365	11.951	5.447	7.327	10.07	67.518	8.947	4.861
63.6	636	6.866	10.599	11.24	5.471	7.103	10.243	34.777	9.656	4.872
63.7	637	6.588	10.763	12.44	5.472	7.422	10.447	34.675	8.995	3.447
63.8	638	7.602	11.208	11.283	5.468	7.035	10.137	33.968	9.375	4.006
63.9	639	7.567	10.205	12.538	5.541	6.977	9.497	67.489	8.269	4.545
64	640	7.198	10.045	12.658	5.573	7.304	10.023	68.024	9.759	4.1
64.1	641	7.765	10.385	12.277	5.718	7.064	9.951	34.436	9.635	5.131
64.2	642	7.313	10.549	11.864	5.717	7.173	10.047	67.813	9.549	4.903
64.3	643	7.435	9.795	10.586	5.927	6.735	9.745	66.994	9.671	5.491
64.4	644	7.372	10.748	11.696	5.743	6.986	9.902	34.285	9.704	4.928
64.5	645	7.684	10.402	14.19	5.862	6.616	10.033	34.363	10.093	5.219
64.6	646	7.099	11.375	11.729	5.76	7.071	9.983	34.458	9.883	4.312
64.7	647	7.35	11.009	11.918	5.578	6.932	10.196	35.119	9.779	4.797
64.8	648	7.476	10.689	12.746	5.26	7.15	9.739	34.882	10.141	5.781
64.9	649	7.9	10.792	12.952	5.022	7.31	9.795	34.87	9.855	5.417
65	650	7.465	10.999	12.861	5.152	7.233	10.021	34.114	10.746	5.124
65.1	651	7.347	10.611	13.392	5.18	7.167	9.923	34.108	9.87	5.452
65.2	652	7.053	10.96	11.915	5.431	7.195	9.898	33.424	10.278	5.797
65.3	653	7.943	11.131	13.116	5.024	7.329	9.451	33.982	9.567	5.752
65.4	654	8.088	10.961	12.866	4.998	7.599	10.366	33.612	9.822	3.876
65.5	655	7.474	11.37	12.934	4.879	7.092	10.281	34.655	9.632	4.15
65.6	656	7.727	11.336	13.674	5.106	7.243	9.996	34.155	10.133	4.312
65.7	657	7.884	10.608	11.679	5.101	7.159	9.73	33.765	9.634	4.36
65.8	658	6.999	11.025	12.641	4.723	6.882	9.667	34.32	9.668	4.702
65.9	659	7.35	10.787	12.322	5.042	7	10.244	34.56	9.76	5.68
66	660	7.217	11.095	12.719	4.839	7.203	9.881	34.213	9.83	7.052
66.1	661	6.928	10.932	11.956	5.563	7.31	10.119	34.36	9.212	7.539
66.2	662	7.392	10.945	10.974	5.023	7.304	10.081	33.765	9.665	7.83
66.3	663	6.983	10.5	11.901	5.009	7.03	10.071	33.614	9.165	8.625
66.4	664	6.461	10.179	12.338	5.329	7.164	10.166	35.541	8.381	9.462
66.5	665	6.251	10.908	13.309	4.956	6.724	10.209	33.805	8.653	11.227
66.6	666	6.139	10.446	12.573	4.971	6.709	10.047	33.677	8.956	10.078
66.7	667	6.327	10.251	13.006	4.898	6.868	9.881	33.312	8.869	8.682
66.8	668	6.198	10.583	13.385	4.936	6.874	10.316	33.931	8.904	8.223
66.9	669	6.211	11.053	12.971	4.931	6.561	10.548	34.76	9.046	8.457
67	670	6.115	11.557	12.482	5.511	6.331	9.955	35.468	9.21	8.826
67.1	671	5.999	11.124	13.249	5.783	7.087	9.955	35.903	10.046	6.724
67.2	672	6.334	11.586	12.523	5.219	6.934	10.201	35.963	10.043	9.741
67.3	673	6.071	11.856	12.701	5.056	6.899	9.941	35.487	9.995	7.654
67.4	674	6.648	11.484	13.164	5.046	7.272	10.422	35.235	10.248	9.305
67.5	675	6.745	11.258	12.834	5.342	7.334	10.418	33.905	8.65	9.254
67.6	676	6.628	11.394	12.661	5.314	7.371	10.2	65.622	8.943	8.46
67.7	677	6.291	11.464	13.882	5.289	6.923	10.073	67.016	8.417	8.375
67.8	678	6.656	12.036	13.315	4.85	7.515	10.037	33.666	10.058	7.922
67.9	679	7.424	11.92	12.557	5.54	7.282	10.141	67.271	9.939	7.704
68	680	8.049	12.437	12.968	5.506	7.137	10.114	66.427	9.697	6.749
68.1	681	8.058	11.993	13.244	5.016	6.76	10.207	67.49	9.429	8.53
68.2	682	6.401	11.757	12.228	5.058	6.945	9.946	33.54	9.129	8.297
68.3	683	6.927	11.629	13.133	5.237	6.793	10.266	67.783	8.389	7.821
68.4	684	6.881	12.199	13.375	5.161	6.558	10.539	67.801	8.992	8.684
68.5	685	6.573	11.043	12.561	5.278	6.723	10.313	66.057	8.968	9.102
68.6	686	6.656	11.256	12.785	5.301	6.498	10.128	67.37	9.395	9.193
68.7	687	6.5	11.906	13.205	5.498	6.877	10.282	67.224	8.924	9.981
68.8	688	7.012	12.142	11.671	5.568	6.694	10.044	32.663	8.924	9.118
68.9	689	6.225	12.091	12.329	5.962	6.291	9.803	65.588	8.141	9.333
69	690	6.353	11.955	12.697	5.888	6.792	9.568	66.109	9.004	8.3
69.1	691	6.708	12.479	12.555	5.769	7.044	10.072	68.097	8.444	9.278
69.2	692	6.576	12.502	12.796	6.182	7.266	10.137	32.012	8.761	10.234
69.3	693	6.626	11.927	12.869	5.919	6.995	9.771	31.571	9.458	11.295
69.4	694	6.761	11.866	11.306	5.712	6.965	9.881	33.374	8.937	9.855
69.5	695	6.565	11.769	11.899	5.754	6.939	9.416	34.371	9.065	9.741
69.6	696	6.902	12.464	13.05	5.782	7.146	9.761	67.254	7.837	10.079
69.7	697	6.841	12.459	12.249	5.684	7.205	9.937	68.011	8.506	10.816
69.8	698	6.634	12.163	12.842	5.718	7.286	10.137	68.072	9.308	9.947
69.9	699	6.509	11.656	12.642	5.465	7.018	9.665	35.649	9.629	9.47
70	700	6.628	12.094	12.543	5.546	6.838	9.867	66.008	10.394	11.789
70.1	701	6.784	11.421	12.812	6.008	7.201	9.686	35.806	11.213	10.596
70.2	702	6.553	11.431	13.314	6.12	7.405	9.737	35.901	11.011	8.611
70.3	703	6.655	11.121	12.12	5.798	6.823	9.777	35.993	10.38	10.512
70.4	704	6.835	10.696	11.984	5.382	6.757	9.816	33.514	9.989	10.6
70.5	705	6.917	10.173	13.004	5.365	6.892	9.483	35.793	10.435	10.557
70.6	706	6.742	10.91	12.229	5.947	6.845	9.63	36.384	9.585	10.549
70.7	707	6.685	10.205	12.321	5.598	6.695	9.364	36.229	9.448	11.08
70.8	708	6.835	11.127	13.011	5.332	6.864	9.707	36.257	9.644	11.464
70.9	709	6.884	10.443	12.532	5.322	7.018	9.182	36.266	8.582	11.018
71	710	7.074	10.504	13.145	5.148	6.708	9.126	36.177	9.289	10.716
71.1	711	6.801	10.393	12.298	5.155	6.725	9.562	35.434	8.858	12.542
71.2	712	6.329	10.222	12.136	4.948	6.615	8.991	36.237	8.921	10.808
71.3	713	6.604	10.418	12.666	5.181	6.789	10.097	35.869	9.792	10.764
71.4	714	6.946	11.264	12.01	4.986	6.843	9.333	35.847	9.617	10.064
71.5	715	6.462	10.703	12.675	5.512	7.047	9.024	35.051	10.234	10.005
71.6	716	6.134	10.156	13.321	4.927	6.899	9.498	36.148	8.897	8.969
71.7	717	6.453	10.7	11.267	5.692	6.617	9.564	34.976	9.052	7.853
71.8	718	6.559	10.309	11.813	5.49	6.445	9.219	35.712	9.537	7.782
71.9	719	6.56	10.003	12.938	5.427	6.678	9.25	34.652	8.789	7.944
72	720	6.998	10.523	12.593	5.173	6.552	9.952	35.143	9.021	5.804
72.1	721	6.681	10.78	12.839	5.091	6.609	9.95	34.92	9.148	8.065
72.2	722	6.47	10.553	12.32	5.329	6.987	9.073	35.022	9.787	10.358
72.3	723	6.473	10.384	12.675	5.538	6.859	9.399	34.961	9.188	8.026
72.4	724	6.41	10.419	11.776	5.177	6.524	10.864	34.696	9.216	9.433
72.5	725	6.344	10.741	12.727	5.564	6.91	10.291	35.33	9.495	8.126
72.6	726	6.274	10.951	12.188	5.278	6.639	9.284	34.765	9.436	7.589
72.7	727	6.193	10.573	11.751	4.68	6.766	9.802	35.937	10.212	8.797
72.8	728	5.996	10.576	12.774	5.329	6.687	9.622	35.911	9.343	7.475
72.9	729	6.01	10.034	12.998	5.129	6.689	8.856	34.775	9.495	9.706
73	730	6.003	10.171	11.301	5.465	6.639	10.162	35.334	8.449	10.887
73.1	731	6.514	9.606	12.057	4.758	6.803	9.877	35.372	9.128	8.667
73.2	732	6.3	10.606	11.492	5.108	6.766	10.285	35.196	10.272	7.159
73.3	733	6.827	10.181	12.072	5.511	7.036	10.312	35.358	9.876	8.604
73.4	734	6.511	10.846	12.365	5.546	6.746	9.645	34.703	9.984	10.107
73.5	735	7.014	10.64	11.954	5.4	6.84	9.838	34.713	8.852	8.482
73.6	736	6.911	10.439	13.111	5.347	7.162	9.806	34.467	10.026	9.889
73.7	737	6.529	10.067	12.758	5.22	6.758	10.009	34.521	10.677	9.832
73.8	738	6.227	9.668	12.791	5.31	6.862	9.753	33.589	9.961	10.429
73.9	739	6.418	10.717	12.098	5.274	6.926	9.802	35.232	9.592	9.904
74	740	6.506	10.895	12.094	5.362	7.23	9.921	34.18	9.234	11.628
74.1	741	6.582	10.886	9.836	5.333	7.123	10.347	33.918	10.461	9.408
74.2	742	6.676	10.755	11.58	5.414	6.701	9.968	34.498	10.056	8.806
74.3	743	6.498	10.217	13.656	5.259	7.079	10.028	35.214	8.943	10.422
74.4	744	5.974	9.628	11.327	5.282	6.813	10.685	34.694	9.18	9.554
74.5	745	6.229	10.228	12.337	5.2	6.841	9.759	35.249	8.824	11.007
74.6	746	6.294	9.757	11.342	5.161	7.029	10.258	34.823	9.896	11.725
74.7	747	6.303	9.872	11.946	5.767	7.179	9.862	34.12	9.606	11.77
74.8	748	5.831	9.81	11.163	5.803	7.127	10.351	35.382	9.364	11.652
74.9	749	5.744	9.367	11.895	5.209	6.859	10.528	34.802	9.414	10.443
75	750	6.133	9.553	11.581	5.14	6.958	10.77	36.237	9.702	8.231
75.1	751	6.061	9.722	12.191	5.634	6.879	11.167	35.963	9.611	8.91
75.2	752	6.533	9.559	11.954	5.313	6.845	10.339	35.289	8.918	8.13
75.3	753	6.607	9.544	12.138	5.635	6.984	11.158	35.393	9.94	9.799
75.4	754	6.111	9.869	11.616	5.38	7.001	11.045	35.319	10.241	11.693
75.5	755	6.694	10.29	11.954	5.745	7.026	10.64	34.752	9.772	12.39
75.6	756	6.634	9.919	11.216	5.488	6.961	10.562	34.676	9.704	11.649
75.7	757	6.318	9.518	11.577	5.612	7.01	10.908	34.254	9.587	9.935
75.8	758	6.223	10.291	10.922	5.364	7.286	10.277	35.493	9.436	10.687
75.9	759	6.248	10.34	12.973	5.408	7.055	10.768	35.176	9.783	10.864
76	760	6.282	10.604	11.77	5.49	6.973	10.841	33.367	9.463	10.232
76.1	761	6.439	10	11.699	6.127	7.18	10.011	34.894	9.538	9.522
76.2	762	6.148	10.001	11.561	5.898	6.943	11.275	34.287	10.854	9.766
76.3	763	6.402	10.83	11.753	5.569	7.107	11.478	34.587	10.176	9.727
76.4	764	6.439	10.77	11.222	5.594	7.188	11.119	35.572	10.75	9.098
76.5	765	6.541	10.238	11.992	5.366	6.77	11.819	34.192	10.819	9.57
76.6	766	6.159	9.573	12.018	5.272	6.78	11.926	35.058	10.473	8.239
76.7	767	6.344	10.104	12.341	5.507	7.074	12.071	34.18	10.282	9.615
76.8	768	6.488	9.889	12.296	5.412	7.217	10.836	34.748	10.465	8.947
76.9	769	6.44	9.746	12.263	5.29	7.412	10.976	35.48	10.041	9.454
77	770	6.559	10.237	11.682	5.488	7.181	11.711	35.751	10.456	8.677
77.1	771	6.684	11.23	12.213	6.511	6.77	10.771	34.754	11.072	8.524
77.2	772	6.643	10.305	11.494	6.437	6.742	10.568	34.863	10.368	10.139
77.3	773	7.004	10.123	11.342	5.947	6.907	10.107	35.435	10.536	8.774
77.4	774	6.935	9.476	11.86	5.93	6.933	10.775	35.316	9.912	9.644
77.5	775	6.599	9.73	11.329	6.486	7.149	10.224	34.865	10.027	9.605
77.6	776	6.946	9.366	11.971	6.876	7.133	10.706	34.993	9.8	10.312
77.7	777	6.673	9.55	11.011	5.956	6.951	10.645	35.981	10.643	8.853
77.8	778	6.858	9.596	12.775	5.911	6.812	10.657	35.32	8.423	8.3
77.9	779	6.89	10.082	11.594	6.201	7.102	10.314	35.523	10.013	7.693
78	780	7.372	9.354	12.606	5.877	6.871	11.443	34.96	9.549	8.021
78.1	781	6.769	9.834	12.033	6.012	6.902	11.42	35.714	9.42	9.231
78.2	782	7.267	10.428	12.648	6.194	7.071	10.744	34.98	8.685	9.349
78.3	783	6.416	10.777	12.112	5.896	7.106	10.809	36.598	8.788	8.488
78.4	784	6.725	10.555	11.793	6.03	7.144	11.007	36.378	9.634	8.326
78.5	785	6.694	10.737	12.136	5.953	7.387	11.166	35.715	9.704	7.144
78.6	786	6.567	10.68	12.202	6.384	6.922	11.621	34.874	9.431	7.604
78.7	787	7.135	10.398	12.975	5.87	6.767	10.946	36.003	9.524	6.173
78.8	788	6.859	10.557	11.906	5.297	6.859	11.206	36.876	9.528	7.202
78.9	789	6.919	10.087	12.485	5.612	7.101	10.478	35.993	9.695	7.216
79	790	6.678	10.449	10.585	6.003	6.819	10.878	36.421	9.985	6.829
79.1	791	7.026	10.538	11.487	5.767	6.819	11.411	36.446	9.57	9.335
79.2	792	6.863	11.169	11.829	6.001	7.107	10.661	36.088	9.699	7.569
79.3	793	6.761	10.867	12.878	5.921	6.763	11.235	36.071	8.853	6.736
79.4	794	6.555	10.658	11.634	5.698	6.891	10.987	36.439	9.771	8.151
79.5	795	6.509	10.642	13.009	5.075	6.812	10.784	36.66	9.558	8.055
79.6	796	6.306	11.02	11.366	5.233	6.798	10.687	36.288	9.789	8.18
79.7	797	6.676	11.357	12.589	4.898	7.091	11.517	35.856	9.824	8.188
79.8	798	7.173	10.814	12.838	5.114	7.061	11.382	36.099	9.459	7.973
79.9	799	6.569	11.125	11.749	5.1	7.01	11.361	36.523	10.579	8.035
80	800	6.514	10.695	12.556	5.033	6.833	11.27	36.249	10.36	8.028
80.1	801	6.478	10.479	11.468	5.343	6.714	10.531	35.958	9.962	8.29
80.2	802	6.902	11.232	11.491	6.176	6.95	10.816	67.708	9.714	8.093
80.3	803	6.277	11.289	12.537	5.425	6.675	10.619	36.907	9.01	7.833
80.4	804	6.072	11.411	12.643	6.066	6.726	10.499	68.58	9.166	7.871
80.5	805	6.055	10.871	12.219	5.908	6.439	10.749	36.251	8.461	6.678
80.6	806	6.001	11.234	12.172	5.71	6.803	10.421	68.677	9.904	6.008
80.7	807	7.262	10.797	11.587	5.931	6.848	10.744	68.442	9.73	5.889
80.8	808	7.024	10.832	12.169	6.305	6.77	11.135	68.284	8.688	6.23
80.9	809	7.186	10.279	11.807	6.093	6.875	10.771	35.396	10.072	7.21
81	810	6.866	10.126	11.845	6.837	7.273	11.208	69.497	8.367	6.576
81.1	811	6.857	10.71	11.811	6.136	7.226	10.974	37.176	9.539	6.305
81.2	812	7.162	10.475	12.439	5.425	7.181	10.772	37.623	8.439	5.006
81.3	813	7.343	10.594	10.961	6.258	6.828	9.983	67.879	9.968	5.378
81.4	814	6.876	10.548	11.452	6.248	6.677	10.242	35.988	9.031	5.945
81.5	815	7.285	9.916	12.643	5.479	6.612	10.001	35.6	9.502	6.069
81.6	816	6.7	9.587	12.022	6.601	6.966	10.806	35.918	9.512	6.198
81.7	817	6.741	10.571	11.652	7.715	6.556	10.744	36.347	10.611	5.814
81.8	818	6.03	10.525	12.077	7.597	7.075	10.224	67.598	10.15	7.091
81.9	819	7.356	9.984	12.06	7.922	6.906	10.989	67.915	9.701	7.565
82	820	7.218	10.429	12.187	7.731	7.533	10.255	35.423	9.601	9.439
82.1	821	7.051	9.432	12.467	6.994	7.132	10.259	68.292	10.599	6.239
82.2	822	6.686	9.691	11.951	7.974	7.128	11.502	68.268	10.995	7.322
82.3	823	6.692	9.999	12.42	7.933	7.613	10.351	67.642	10.076	7.599
82.4	824	6.76	9.62	12.015	7.107	7.39	11.401	36.27	10.597	7.968
82.5	825	7.008	10.708	12.026	7.03	7.564	11.768	36.566	10.414	7.474
82.6	826	6.747	10.342	12.928	7.448	7.546	10.117	35.34	10.305	7.497
82.7	827	7.172	9.901	12.822	7.587	7.452	11.229	36.521	10.248	8.134
82.8	828	7.15	10.199	10.921	7.712	7.5	11.354	34.974	10.373	6.638
82.9	829	6.877	9.922	11.839	7.487	7.704	10.9	35.008	9.875	6.762
83	830	7.199	9.821	11.201	7.804	7.459	11.359	68.125	9.726	7.774
83.1	831	6.928	10.082	11.442	7.51	7.237	11.414	67.748	9.982	8.609
83.2	832	7.045	10.449	11.567	7.65	7.73	10.716	66.606	9.739	6.856
83.3	833	7.332	10.349	12.446	7.671	7.764	10.887	31.907	10.111	7.331
83.4	834	7.049	10.675	12.46	6.797	7.523	11.602	32.369	10.452	7.961
83.5	835	7.243	10.364	11.698	6.753	7.43	11.56	31.867	10.267	5.104
83.6	836	7.208	10.268	12.247	6.958	7.315	10.533	32.115	8.82	5.979
83.7	837	7.434	10.362	12.244	6.769	7.7	10.942	66.764	9.52	6.731
83.8	838	6.671	10.25	12.224	7.722	7.713	11.669	32.795	9.727	9.249
83.9	839	6.752	10.026	12.059	7.244	7.197	10.673	31.843	10.627	8.311
84	840	6.366	10.254	12.548	7.622	7.45	10.427	32.709	10.953	7.104
84.1	841	6.267	10.607	12.82	7.064	7.261	10.56	33.828	10.355	7.248
84.2	842	6.895	10.179	13.204	6.654	7.426	11.559	66.496	9.997	6.35
84.3	843	6.723	9.964	11.605	7.147	7.641	11.135	67.609	10.056	7.787
84.4	844	7.359	9.804	11.716	7.091	7.47	10.681	33.783	10.337	9.043
84.5	845	6.747	10.22	12.02	7.076	7.441	10.899	34.169	9.303	8.965
84.6	846	6.976	10.383	11.551	6.766	7.464	10.818	67.951	10.772	7.575
84.7	847	6.842	10.465	12.073	6.612	7.27	10.838	66.901	10.657	7.115
84.8	848	6.948	9.822	11.41	7.018	7.078	10.786	68.412	9.553	8.879
84.9	849	6.215	10.2	10.855	7.56	7.189	11.427	35.079	10.22	8.071
85	850	6.448	9.969	10.78	6.97	7.771	10.656	33.872	10.721	6.149
85.1	851	7.089	10.13	11.391	6.465	7.11	10.284	33.795	11.005	7.034
85.2	852	6.609	11.132	11.388	6.605	7.092	9.879	33.434	10.12	5.873
85.3	853	6.815	10.869	10.847	6.796	6.898	9.744	65.859	10.792	4.059
85.4	854	6.084	10.887	11.676	6.509	7.682	9.969	65.513	11.052	5.386
85.5	855	5.81	10.734	10.462	7.01	7.775	9.662	65.534	10.699	5.718
85.6	856	6.089	10.432	11.136	6.807	7.414	10.304	64.092	10.025	4.574
85.7	857	7.348	10.074	12.618	6.54	7.548	10.021	63.223	10.408	3.996
85.8	858	6.224	9.77	12.537	6.88	7.234	9.878	65.997	9.633	4.495
85.9	859	6.347	9.846	12.736	7.043	7.326	10.748	65.71	10.428	4.789
86	860	5.742	10.27	12.002	6.346	7.44	9.7	66.314	9.794	6.592
86.1	861	6.111	10.418	11.698	7.076	7.299	10.09	66.039	9.76	6.182
86.2	862	5.839	10.179	11.909	7.377	7.492	10.066	66.943	10.002	4.952
86.3	863	6.293	10	11.276	6.994	7.514	10.371	65.262	10.434	5.747
86.4	864	6.313	10.144	12.428	6.781	7.401	10.087	66.654	10.369	4.776
86.5	865	6.504	9.977	11.752	6.529	7.378	9.936	65.175	11.322	5.098
86.6	866	6.205	10.139	11.346	6.938	7.542	10.245	66.218	10.917	5.537
86.7	867	6.97	9.504	12.285	6.221	7.733	9.906	67.588	10.845	4.839
86.8	868	6.535	10.136	12.282	6.229	7.429	10.266	67.392	10.667	4.257
86.9	869	5.846	10.202	12.092	7.302	7.405	10.176	68.321	11.467	5.187
87	870	6.546	9.911	12.75	6.639	7.257	10.17	69.076	11.012	5.111
87.1	871	6.293	10.322	13.19	6.988	7.179	11.039	67.245	10.998	4.843
87.2	872	6.641	9.821	12.82	7.187	7.318	10.214	68.164	10.378	4.02
87.3	873	6.632	9.298	12.124	6.532	7.459	10.236	67.962	10.024	4.838
87.4	874	6.762	9.755	12.601	6.603	7.488	10.454	33.709	10.858	4.987
87.5	875	6.703	9.475	11.65	6.568	7.329	10.744	34.738	10.999	5.059
87.6	876	6.626	9.889	11.671	6.466	7.296	10.192	67.386	11.024	4.771
87.7	877	6.301	9.81	11.526	6.408	7.409	10.928	67.774	11.51	4.694
87.8	878	5.721	10.077	11.849	6.737	7.695	9.612	34.123	11.509	5.587
87.9	879	5.732	10.099	12.138	6.474	7.314	10.439	34.243	11.201	4.924
88	880	5.393	10.19	11.813	7.072	7.644	9.996	31.139	10.891	4.713
88.1	881	5.583	9.17	12.314	7.031	7.617	10.504	32.839	11.261	3.487
88.2	882	5.336	10.505	11.114	6.117	7.667	10.026	67.259	11.137	3.995
88.3	883	5.449	9.715	12.422	6.351	7.755	10.52	66.042	11.575	3.805
88.4	884	5.148	9.691	12.301	6.712	8.076	9.855	67.397	11.323	3.704
88.5	885	5.601	10.103	12.123	7.036	7.766	10.135	66.004	11.319	4.773
88.6	886	5.473	9.784	11.766	8.013	7.463	9.241	33.225	10.925	4.682
88.7	887	5.602	9.045	10.805	7.45	7.908	9.921	34.618	11.04	4.007
88.8	888	5.71	9.218	11.364	8.126	7.954	10.74	66.613	11.535	4.195
88.9	889	6.288	10.174	11.905	5.746	8.39	10.317	67.694	10.76	4.204
89	890	5.799	10.29	12.672	6.827	8.027	9.843	66.126	11.283	4.423
89.1	891	6.118	9.538	12.699	5.686	7.971	10.478	67.543	11.431	2.802
89.2	892	5.848	9.891	12.003	6.449	8.026	10.188	33.996	11.735	2.822
89.3	893	6.106	10.008	10.569	6.735	7.841	10.39	67.81	11.541	2.85
89.4	894	6.443	10.405	12.13	7.458	8.032	10.016	68.104	10.876	3.624
89.5	895	5.596	10.51	12.013	6.799	7.993	10.253	35.962	11.155	3.009
89.6	896	5.591	10.342	11.677	6.708	8.046	9.832	35.084	11.215	2.957
89.7	897	5.434	9.818	12.116	6.832	8.223	10.028	34.916	11.196	5.543
89.8	898	5.707	10.404	11.712	6.377	8.07	9.81	34.601	11.33	6.441
89.9	899	5.785	9.558	11.496	6.847	7.698	10.001	34.932	11.533	5.509
90	900	5.835	10.285	10.896	6.893	7.486	10.389	34.513	11.142	5.275
90.1	901	6.015	9.851	12.007	6.867	8.106	10.414	34.278	11.241	5.095
90.2	902	5.978	9.749	11.237	7.21	7.886	9.901	33.387	11.507	4.256
90.3	903	6.256	9.641	11.364	7.303	7.358	10.03	35.348	11.386	4.42
90.4	904	5.757	10.179	12.288	7.035	7.664	10.878	34.208	11.419	5.236
90.5	905	6.312	10.355	11.313	7	8.477	10.305	34.578	12.005	4.451
90.6	906	5.899	9.792	11.477	6.861	7.659	9.901	32.554	11.014	3.644
90.7	907	6.224	10.153	12.051	6.894	7.82	10.23	34.948	10.953	4.231
90.8	908	6.694	9.795	11.606	6.622	7.503	10.399	32.74	11.692	4.126
90.9	909	6.768	10.183	11.833	6.047	7.375	10.819	33.865	11.43	2.912
91	910	6.612	10.197	12.266	6.471	7.604	10.766	34.113	11.612	3.567
91.1	911	6.106	10.27	11.819	7.467	7.442	10.692	34.953	11.136	4.808
91.2	912	5.95	10.05	11.847	6.619	7.694	10.874	35.101	11.105	5.371
91.3	913	6.345	10.256	12.609	6.861	7.951	10.924	35.373	11.358	3.837
91.4	914	6.341	10.616	12.427	6.938	7.502	10.818	67.639	11.015	4.607
91.5	915	6.393	10.892	11.985	6.733	7.277	10.369	34.743	11.027	3.903
91.6	916	6.503	10.233	13.023	6.523	7.68	10.748	34.195	11.775	3.753
91.7	917	5.75	10.246	11.643	6.607	7.587	10.85	35.373	11.474	5.043
91.8	918	6.679	9.994	13.09	6.599	7.165	10.621	35.222	11.502	5.561
91.9	919	6.525	9.617	12.323	6.138	7.214	10.543	34.103	10.53	6.805
92	920	5.987	10.013	11.797	6.772	7.418	10.6	32.104	9.582	7.351
92.1	921	6.374	10.156	13.172	7.06	7.228	11.388	32.859	10.276	7.052
92.2	922	6.069	10.783	12.688	8.263	7.211	11.264	35.388	10.687	6.548
92.3	923	5.835	10.501	12.143	8.048	7.187	10.773	35.756	11.189	5.534
92.4	924	5.477	10.444	12.611	8.521	6.947	10.682	34.625	11.504	3.977
92.5	925	5.632	10.214	13.289	8.64	7.468	11.17	34.585	11.108	3.965
92.6	926	6.024	10.489	12.019	8.879	7.818	11.184	32.181	10.986	5.002
92.7	927	6.473	10.274	12.013	9.049	7.829	10.869	32.025	10.849	5.821
92.8	928	6.621	9.731	12.426	8.645	8.28	10.961	66.619	11.23	4.724
92.9	929	6.129	10.168	12.919	7.62	7.891	10.416	32.069	11.039	4.902
93	930	6.301	10.291	13.264	7.567	8.041	10.819	32.706	11.165	5.072
93.1	931	6.119	10.295	11.21	7.397	8.304	10.386	32.804	11.098	4.926
93.2	932	6.154	10.282	11.455	7.023	8.092	11.15	67.003	11.486	4.15
93.3	933	6.247	10.389	11.965	7.321	8.659	11.172	32.45	11.885	3.362
93.4	934	5.911	10.932	12.892	7.358	8.579	11.073	32.583	11.922	4.319
93.5	935	6.256	9.994	11.697	7.383	8.384	10.538	63.74	11.311	3.324
93.6	936	6.138	10.725	10.898	7.532	8.648	10.201	62.888	11.093	2.981
93.7	937	5.758	10.57	13.262	7.261	8.517	10.201	62.827	10.662	2.776
93.8	938	5.976	10.181	11.579	7.126	8.383	11.114	60.75	11.345	3.346
93.9	939	6.417	10.403	11.823	7.378	8.524	10.653	60.686	11.368	4.197
94	940	6.292	10.496	12.429	7.668	8.825	10.901	61.15	11.867	4.185
94.1	941	6.411	10.621	11.425	7.99	7.958	10.779	58.495	11.112	4.521
94.2	942	5.955	10.459	11.217	7.546	8.643	11.269	60.569	11.134	6.681
94.3	943	6.213	10.454	12.266	7.5	8.05	10.596	61.78	11.287	5.645
94.4	944	6.469	10.64	11.235	7.699	8.209	10.33	60.728	11.042	4.962
94.5	945	6.119	10.858	10.7	7.808	8.158	10.605	63.214	10.503	5.265
94.6	946	6.061	10.155	10.541	7.762	8.196	10.344	63.544	10.518	5.758
94.7	947	6.148	10.287	11.384	9.079	8.221	10.078	64.539	11.034	4.897
94.8	948	6.084	11.372	10.816	9.623	8.109	10.9	64.226	10.137	5.143
94.9	949	6.315	10.75	10.908	8.346	8.371	10.24	62.97	10.169	4.344
95	950	6.066	10.701	12.277	8.838	8.312	9.707	61.523	10.423	4.549
95.1	951	6.178	9.82	12.619	9.601	8.133	10.169	60.032	11.234	4.849
95.2	952	6.59	10.186	11.918	8.009	7.466	10.058	61.497	11.534	3.924
95.3	953	6.275	10.363	11.349	8.253	7.511	9.206	60.726	10.926	3.297
95.4	954	6.188	10.09	12.062	8.284	8.044	10.835	61.333	10.037	3.886
95.5	955	6.385	10.277	11.336	8.941	7.662	10.239	58.626	10.341	4
95.6	956	6.311	10.546	11.883	8.633	7.56	10.836	60.527	10.705	4.564
95.7	957	5.888	9.829	12.142	8.473	7.93	10.167	62.167	11.02	4.11
95.8	958	6.082	10.196	12.193	7.322	7.622	10.028	61.208	10.932	5.975
95.9	959	5.976	10.054	12.618	7.283	7.981	10.332	62.462	11.316	6.449
96	960	6.939	10.028	13.726	7.747	7.722	10.358	60.875	11.671	6.464
96.1	961	7.498	9.114	13.181	6.97	7.526	10.669	58.676	11.07	5.868
96.2	962	6.942	9.194	12.573	8.218	7.559	10.196	59.088	11.016	6.79
96.3	963	6.796	9.251	12.366	7.627	7.735	10.154	58.454	11.338	7.207
96.4	964	6.363	9.425	11.873	7.763	7.58	9.203	58.899	11.364	5.064
96.5	965	5.861	10.049	12.809	7.513	7.354	10.081	57.122	10.833	5.408
96.6	966	6.032	9.687	12.286	7.323	7.234	9.827	57.461	11.715	5.82
96.7	967	6.135	9.36	11.898	7.156	7.1	10.852	54.753	11.778	6.612
96.8	968	6.104	9.656	11.59	7.586	7.377	10.304	58.104	11.72	5.863
96.9	969	6.126	9.32	12.164	7.321	7.547	11.147	59.363	11.812	7.369
97	970	6.2	8.938	12.435	8.301	7.37	10.498	58.076	12.089	6.144
97.1	971	6.076	9.438	11.978	7.85	7.286	9.949	58.182	11.644	6.669
97.2	972	6.083	9.21	12.588	7.207	7.351	10.225	58.355	11.77	5.987
97.3	973	6.054	9.538	11.72	7.484	7.029	10.803	57.732	11.329	9.685
97.4	974	5.984	10.004	11.169	7.332	6.961	10.804	58.008	10.983	10.552
97.5	975	6.218	9.693	10.972	6.315	7.404	10.086	57.619	11.704	10.261
97.6	976	6.209	9.619	12.282	6.289	7.214	9.975	58.02	12.254	9.485
97.7	977	6.391	9.966	11.015	7.183	7.087	10.112	57.24	11.679	7.874
97.8	978	6.635	8.646	11.267	7.564	7.135	10.806	57.173	11.433	7.995
97.9	979	6.808	9.484	11.5	7.888	7.331	10.652	56.413	11.648	7.751
98	980	6.375	9.52	12.107	7.249	7.229	10.853	57.788	10.876	6.896
98.1	981	6.419	9.562	11.504	7.215	7.291	11.245	56.629	12.659	7.81
98.2	982	5.91	9.21	11.432	7.681	7.257	10.333	58.002	11.518	8.776
98.3	983	6.463	9.449	13.193	7.917	7.425	9.981	56.003	11.837	9.624
98.4	984	6.441	9.502	12.724	7.817	7.429	10.223	56.892	11.959	10.003
98.5	985	6.101	9.805	12.048	7.229	7.212	10.13	57.222	11.425	8.447
98.6	986	6.293	9.441	13.086	7.861	7.3	9.908	57.414	12.101	8.235
98.7	987	6.689	10.134	11.654	7.666	7.162	10.778	56.286	11.595	8.692
98.8	988	7.29	9.927	11.848	7.197	7.239	11.017	55.626	11.256	7.641
98.9	989	6.457	10.295	10.512	7.61	7.42	10.087	56.584	11.492	7.011
99	990	6.89	10.391	11.293	7.338	7.712	9.927	56.466	11.927	7.762
99.1	991	7.307	9.97	11.379	7.938	7.547	10.473	56.516	12.222	6.96
99.2	992	8.131	9.94	11.723	7.307	7.485	9.994	56.103	11.881	5.061
99.3	993	8.08	10.05	11.367	7.565	7.308	11.3	56.148	11.323	6.018
99.4	994	8.088	10.284	12.408	8.063	7.427	10.839	56.961	12.183	5.135
99.5	995	7.187	9.544	11.4	7.44	7.545	10.113	55.434	11.914	4.176
99.6	996	7.614	10.357	12.725	7.565	7.568	10.198	55.986	11.927	3.645
99.7	997	7.715	10.075	11.553	8.232	7.522	10.069	56.63	11.545	3.19
99.8	998	7.544	9.494	11.955	8.097	7.708	9.816	56.266	11.165	5.013
99.9	999	7.989	10.33	11.494	7.415	7.545	10.271	56.1	11.54	5.66
100	1000	7.663	10.381	11.47	8.124	7.76	10.585	56.399	12.011	5.401
100.1	1001	7.961	10.112	11.707	8.064	7.545			11.358	6.135
100.2	1002	7.057	10.076	11.656	6.74	7.25
100.3	1003	7.808	10.105	10.957	7.751	7.667
100.4	1004	7.873	10.071	11.031	7.548	7.358
100.5	1005	7.359	8.811	11.438	8.915	7.837
100.6	1006	7.429	9.918	11.204	7.658	7.872
100.7	1007	7.024	9.665	12.338	8.164	7.81
100.8	1008	6.731	9.78	11.991	7.59	7.573
100.9	1009	6.566	9.568	12.806	7.418	7.481
101	1010	7.854	9.666	11.114	7.72	7.462
101.1	1011	8.029	10.431	11.305	7.833	7.513
101.2	1012	7.611	10.37	11.257	6.898	7.499
101.3	1013	8.001	10.391	11.884	6.683	7.583
101.4	1014	7.621	9.831	12.175	7.691	7.307
101.5	1015	8.056	10.306	11.407	6.88	7.358
101.6	1016	8.108	10.539	11.111	7.77	7.396
101.7	1017	7.5	10.956	12.002	7.847	7.359
101.8	1018	7.921	10.622	11.369	8.292	7.262
101.9	1019	8.278	10.543	10.504	7.321	7.241
102	1020	7.427	10.526	11.553	7.21	7.054
102.1	1021	7.183	10.645	11.258	7.372	7.372
102.2	1022	7.753	10.389	11.227	7.099	7.584
102.3	1023	7.602	10.644	11.364	8.04	7.676
102.4	1024	7.012	11.076	11.882	7.594	7.174
102.5	1025	7.508	10.467	11.961	7.379	7.223
102.6	1026	6.893	10.683	11.081	6.75	7.373
102.7	1027	6.982	10.357	12.08	7.846	7.507
102.8	1028	7.633	10.437	11.364	7.415	7.485
102.9	1029	7.47	10.376	11.256	7.008	7.649
103	1030	7.534	11.305	11.43	6.99	7.574
103.1	1031	7.385	11.008	12.051	6.399	7.668
103.2	1032	7.042	11.276	11.593	6.768	7.437
103.3	1033	7.157	10.201	11.408	7.09	7.072
103.4	1034	7.865	10.739	10.477	6.664	7.251
103.5	1035	7.564	11.043	10.492	6.66	7.493
103.6	1036	7.748	11.419	10.145	6.918	7.148
103.7	1037	7.6	10.785	10.97	7.054	7.292
103.8	1038	8.267	10.648	11.223	7.701	7.428
103.9	1039	7.937	10.547	11.197	8.163	7.439
104	1040	8.491	10.963	11.273	7.176	7.317
104.1	1041	8.049	10.668	9.914	7.96	7.316
104.2	1042	7.102	10.88	10.674	7.016	7.689
104.3	1043	7.902	11.032	11.796	7.132	7.613
104.4	1044	7.813	10.794	11.56	7.942	7.342
104.5	1045	8.164	10.683	11.897	7.567	7.08
104.6	1046	8.066	10.818	11.618	7.905	7.41
104.7	1047	8.247	10.667	10.665	8.107	7.298
104.8	1048	7.499	10.508	11.98	8.468	7.666
104.9	1049	7.55	10.41	11.565	8.506	7.388
105	1050	7.529	10.639	11.735	7.753	7.384
105.1	1051	7.367	11.156	12.321	7.791	7.284
105.2	1052	7.645	10.697	12.152	7.002	7.208
105.3	1053	7.112	11.223	10.533	6.861	7.256
105.4	1054	6.767	11.068	10.891	6.526	6.989
105.5	1055	6.764	11.08	12.027	7.247	7.067
105.6	1056	6.895	10.417	11.988	6.973	7.501
105.7	1057	7.133	11.091	11.854	6.733	7.26
105.8	1058	7.279	11.202	11.912	6.965	7.322
105.9	1059	7.578	10.807	11.966	6.93	7.462
106	1060	7.225	10.405	10.979	7.836	7.627
106.1	1061	7.766	10.448	12.507	7.231	7.328
106.2	1062	6.695	10.43	12.129	7.258	7.313
106.3	1063	6.675	11.08	11.271	7.56	7.211
106.4	1064	6.739	10.568	12.439	7.884	7.267
106.5	1065	7.082	10.389	12.164	7.777	7.374
106.6	1066	8.062	10.821	12.286	7.245	7.336
106.7	1067	8.156	10.925	13.257	7.612	7.346
106.8	1068	7.928	10.4	12.175	7.71	7.269
106.9	1069	7.571	10.589	11.853	7.402	7.452
107	1070	6.99	10.69	11.191	8.007	7.308
107.1	1071	7.296	10.159	11.969	8.026	7.47
107.2	1072	6.999	10.661	10.895	7.702	7.224
107.3	1073	7.17	10.573	11.954	7.8	7.464
107.4	1074	7.213	10.384	12.048	7.606	7.799
107.5	1075	6.717	10.105	11.778	7.126	7.653
107.6	1076	7.088	10.447	11.635	6.933	7.24
107.7	1077	7.105	10.295	11.274	6.822	7.287
107.8	1078	7.278	9.841	10.374	6.751	7.591
107.9	1079	6.93	10.238	10.662	6.668	7.119
108	1080	7.318	10.757	12.241	5.824	7.431
108.1	1081	7.395	10.487	12.011	7.495	7.212
108.2	1082	7.101	10.054	11.561	8.414	7.41
108.3	1083	6.828	10.382	12.507	9.019	7.3
108.4	1084	6.261	11.28	12.032	9.067	7.358
108.5	1085	7.507	10.53	12.823	9.272	7.386
108.6	1086	6.636	10.209	11.684	8.747	7.23
108.7	1087	7.679	10.494	12.585	9.014	7.281
108.8	1088	7.426	10.357	12.048	8.631	7.275
108.9	1089	6.932	10.439	12.081	8.347	7.341
109	1090	7.032	10.258	11.69	7.62	7.405
109.1	1091	7.015	10.766	12.617	7.908	7.449
109.2	1092	6.853	10.309	11.699	7.135	7.4
109.3	1093	7.269	10.463	11.733	7.792	7.341
109.4	1094	7.022	10.026	11.958	8.164	7.265
109.5	1095	7.074	10.347	11.989	7.869	7.264
109.6	1096	7.358	10.086	12.125	7.81	7.406
109.7	1097	7.495	9.533	12.546	7.777	7.538
109.8	1098	7.376	10.503	12.706	8.538	7.124
109.9	1099	8.1	10.313	12.041	8.399	7.415
110	1100	7.556	10.552	11.068	8.288	7.303
110.1	1101	7.736	10.642	12.009	8.001	7.232
110.2	1102	7.513	10.913	11.685	8.31	7.119
110.3	1103	7.575	10.634	12.943	8.426	7.655
110.4	1104	7.483	11.141	12.239	8.383	7.334
110.5	1105	7.527	10.662	11.956	8.567	7.407
110.6	1106	7.849	11.245	11.916	8.921	7.249
110.7	1107	7.421	10.394	12.377	8.465	7.378
110.8	1108	8.069	9.7	12.863	8.027	7.288
110.9	1109	8.186	9.785	12.2	7.618	7.185
111	1110	7.987	10.241	11.173	8.273	7.324
111.1	1111	7.668	10.19	12.537	8.021	7.193
111.2	1112	7.967	10.92	12.078	8.005	7.345
111.3	1113	7.898	9.855	13.031	7.745	7.225
111.4	1114	7.409	10.296	12.523	8.138	7.565
111.5	1115	6.779	10.19	11.877	7.969	7.254
111.6	1116	7.329	10.395	12.271	8.111	7.148
111.7	1117	7.318	10.055	12.119	9.09	8.001
111.8	1118	8.059	10.082	12.868	8.556	7.379
111.9	1119	7.841	10.01	12.317	9.177	7.541
112	1120	8.253	10.353	12.337	8.798	7.205
112.1	1121	8.289	9.654	12.126	9.491	7.362
112.2	1122	8.374	9.963	12.375	9.131	7.41
112.3	1123	8.463	9.572	12.044	8.928	7.58
112.4	1124	8.044	9.683	10.435	8.992	7.429
112.5	1125	7.371	9.753	12.053	8.484	7.574
112.6	1126	8.157	9.925	12.147	9.849	7.602
112.7	1127	8.216	10.103	11.454	8.835	7.521
112.8	1128	7.967	10.349	11.996	8.809	7.524
112.9	1129	7.632	10.472	11.748	7.95	7.58
113	1130	8.048	10.301	11.174	9.061	7.178
113.1	1131	8.003	9.853	11.955	10.374	7.507
113.2	1132	8.419	10.495	12.146	10.051	7.258
113.3	1133	8.188	10.027	12.33	10.252	7.672
113.4	1134	8.153	9.453	10.277	10.933	7.4
113.5	1135	8.041	10.451	10.086	10.155	7.009
113.6	1136	7.907	9.83	10.997	10.333	6.689
113.7	1137	7.568	10.615	10.466	10.194	7.689
113.8	1138	7.325	10.075	10.958	10.231	7.409
113.9	1139	6.936	10.2	11.025	10.533	7.306
114	1140	7.489	9.755	11.564	10.661	7.186
114.1	1141	6.874	9.911	11.48	9.965	7.474
114.2	1142	7.467	10.068	12.764	10.305	7.004
114.3	1143	7.253	10.3	11.851	10.317	7.196
114.4	1144	7.006	10.016	12.092	10.305	7.334
114.5	1145	6.834	9.511	13.047	9.934	7.378
114.6	1146	6.416	10.071	11.089	9.497	7.397
114.7	1147	6.454	10.246	11	9.944	7.395
114.8	1148	6.94	10.693	10.28	8.489	7.328
114.9	1149	6.77	9.866	11.422	7.807	7.411
115	1150	6.663	9.937	11.257	7.951	7.328
115.1	1151	6.819	10.313	11.905	7.558	7.335
115.2	1152	7.208	9.834	10.712	7.437	7.266
115.3	1153	7.199	9.443	11.21	6.687	7.337
115.4	1154	7.782	9.6	11.083	7.149	7.483
115.5	1155	7.209	10.759	10.676	7.93	7.593
115.6	1156	7.463	10.236	11.095	7.733	7.235
115.7	1157	7.365	10.707	10.657	7.664	7.275
115.8	1158	7.639	10.736	11.671	6.789	7.095
115.9	1159	7.715	10.844	10.388	7.487	7.202
116	1160	7.602	10.019	10.175	6.484	7.51
116.1	1161	7.48	10.043	10.217	7.103	6.966
116.2	1162	7.718	9.813	11.12	6.674	7.364
116.3	1163	8.822	10.499	10.092	6.702	7.207
116.4	1164	7.878	9.739	11.927	6.867	7.076
116.5	1165	7.936	10.134	11.084	7.79	7.133
116.6	1166	8.109	10.141	11.268	7.33	7.186
116.7	1167	8.087	10.281	11.613	6.761	7.159
116.8	1168	7.557	9.665	11.087	8.015	7.118
116.9	1169	7.916	10.192	10.753	6.43	7.496
117	1170	7.985	10.935	11.574	7.343	7.329
117.1	1171	7.454	10.826	10.905	7.453	7.345
117.2	1172	7.041	10.814	10.135	7.333	7.315
117.3	1173	7.57	10.793	9.234	7.088	7.246
117.4	1174	8.669	10.893	9.133	7.842	7.522
117.5	1175	7.814	10.861	9.215	7.061	7.367
117.6	1176	7.766	10.884	9.452	6.473	7.398
117.7	1177	7.897	10.586	9.178	7.144	7.568
117.8	1178	8.071	10.893	10.911	7.539	7.424
117.9	1179	7.752	10.827	11.426	7.349	7.331
118	1180	7.328	11.201	11.725	7.59	7.463
118.1	1181	7.626	11.085	12.008	7.246	7.35
118.2	1182	7.45	11.068	12.058	7.046	7.178
118.3	1183	7.229	10.59	12.175	6.677	7.163
118.4	1184	7.54	11.528	12.779	6.562	7.209
118.5	1185	7.511	11.319	11.462	8.209	6.734
118.6	1186	7.009	10.151	12.307	7.099	6.732
118.7	1187	7.382	10.261	11.519	7.155	7.222
118.8	1188	6.984	10.623	12.279	7.26	7.296
118.9	1189	7.287	10.706	12.298	7.212	7.237
119	1190	7.226	10.787	12.128	6.607	7.112
119.1	1191	6.961	10.865	11.93	6.91	6.955
119.2	1192	7.308	10.003	11.157	7.539	7.188
119.3	1193	8.545	10.593	12.068	7.523	7.404
119.4	1194	8.015	10.05	11.993	6.569	7.335
119.5	1195	7.791	10.274	12.298	7.231	7.167
119.6	1196	8.139	10.073	10.993	6.939	7.321
119.7	1197	7.682	10.324	10.834	7.292	7.489
119.8	1198	7.881	10.492	11.258	6.86	7.169
119.9	1199	7.671	9.986	11.5	7.097	7.187
120	1200	8.686	10.518	10.296	6.755	7.333
120.1	1201	7.503	10.531	11.143	8.216	7.526
120.2	1202	7.561	10.093	10.979	8.34	7.347
120.3	1203	7.266	10.158	10.672	7.932	7.289
120.4	1204	7.174	10.603	9.751	7.974	7.563
120.5	1205	7.213	10.585	11.946	7.68	7.569
120.6	1206	7.627	10.903	11.55	7.084	7.356
120.7	1207	7.194	9.963	11.499	7.728	7.271
120.8	1208	7.556	10.202	11.891	6.505	7.804
120.9	1209	6.775	10.564	10.898	8.296	7.526
121	1210	6.765	10.015	11.647	7.698	7.672
121.1	1211	7.631	9.613	11.307	6.669	7.334
121.2	1212	7.719	10.034	11.692	6.652	7.385
121.3	1213	7.379	10.013	12.431	6.247	7.505
121.4	1214	7.137	10.75	12.524	6.738	7.733
121.5	1215	7.387	9.538	11.684	6.475	7.69
121.6	1216	7.5	9.962	12.113	6.593	7.443
121.7	1217	7.455	9.44	12.162	5.918	7.414
121.8	1218	7.262	9.107	11.66	7.365	7.361
121.9	1219	7.407	9.699	12.419	7.893	7.478
122	1220	7.606	9.642	13.065	7.111	7.387
122.1	1221	7.999	10.493	11.816	7.071	7.445
122.2	1222	7.817	10.607	11.776	8.076	7.46
122.3	1223	7.531	9.854	12.542	7.495	7.443
122.4	1224	7.756	9.582	13.535	7.622	7.355
122.5	1225	7.593	9.871	12.029	7.09	7.204
122.6	1226	7.729	10.422	11.881	7.937	7.579
122.7	1227	8.142	9.771	11.675	7.751	7.605
122.8	1228	9.255	9.458	11.093	8.721	7.178
122.9	1229	8.236	10.131	10.451	8.521	7.254
123	1230	8.476	9.375	11.099	8.245	7.236
123.1	1231	7.923	9.809	11.261	7.681	7.149
123.2	1232	7.597	9.42	11.517	8.466	7.34
123.3	1233	7.165	9.364	11.992	9.299	7.463
123.4	1234	7.873	9.271	11.961	9.96	7.359
123.5	1235	8.635	9.141	11.954	11.196	7.223
123.6	1236	8.328	8.742	11.32	10.621	7.46
123.7	1237	8.021	9.119	11.57	10.905	7.384
123.8	1238	7.563	8.315	10.915	12.638	7.157
123.9	1239	8.255	8.951	10.836	13.374	7.34
124	1240	7.849	8.996	11.844	13.776	7.133
124.1	1241	8.401	9.16	11.087	12.855	7.049
124.2	1242	9.1	9.365	13.046	13.652	6.873
124.3	1243	8.216	9.34	11.837	12.359	7.253
124.4	1244	7.818	8.94	12.144	11.908	7.253
124.5	1245	7.877	9.086	12.293	11.569	7.56
124.6	1246	7.47	9.57	12.484	13.984	7.242
124.7	1247	7.489	9.865	12.188	11.69	7.371
124.8	1248	8.36	9.807	11.954	13.938	7.593
124.9	1249	7.975	9.576	13.27	13.737	7.304
125	1250	8.672	10.003	12.339	13.267	7.209
125.1	1251	8.296	9.866	12.414	12.234	7.383
125.2	1252	8.046	10.674	12.658	14.333	7.226
125.3	1253	8.598	10.001	13.087	11.553	7.964
125.4	1254	7.652	9.489	12.476	12.269	7.275
125.5	1255	8.41	9.299	12.962	11.227	7.337
125.6	1256	8.257	8.931	12.551	14.4	7.041
125.7	1257	8.031	9.438	12.49	10.162	7.177
125.8	1258	8.639	8.999	11.886	10.281	6.888
125.9	1259	8.724	8.965	12.37	10.279	6.289
126	1260	8.029	9.142	12.015	11.157	7.129
126.1	1261	8.012	9.314	11.121	12.381	7.015
126.2	1262	7.302	10.279	12.297	13.263	6.963
126.3	1263	7.777	9.934	12.585	13.806	6.844
126.4	1264	7.075	9.689	13.329	12.911	7.166
126.5	1265	7.196	9.934	12.389	12.117	7.576
126.6	1266	6.864	9.936	12.691	13.102	7.344
126.7	1267	7.384	9.38	12.852	12.306	7.101
126.8	1268	7.524	9.86	12.944	11.557	7.249
126.9	1269	7.404	9.969	11.186	9.571	7.197
127	1270	6.97	9.495	11.124	10.028	7.509
127.1	1271	7.492	9.825	11.958	10.425	7.179
127.2	1272	6.826	9.642	12.333	11.77	7.398
127.3	1273	6.062	9.292	13.388	10.422	7.134
127.4	1274	7.291	9.871	12.083	12.156	7.125
127.5	1275	6.549	10.322	12.539	12.406	7.031
127.6	1276	6.291	9.774	12.699	11.017	6.873
127.7	1277	6.169	10.032	11.967	10.318	7.028
127.8	1278	5.944	9.259	12.531	10.846	7.027
127.9	1279	6.224	9.38	12.903	11.036	7.222
128	1280	6.821	9.551	12.622	11.12	7.395
128.1	1281	6.978	10.433	11.835	10.272	7.271
128.2	1282	6.935	9.985	11.941	10.578	7.134
128.3	1283	6.156	9.825	12.096	10.576	7.222
128.4	1284	6.118	10.187	11.059	10.725	7.39
128.5	1285	5.968	10.97	10.196	10.952	7.389
128.6	1286	5.985	10.495	11.51	10.825	7.366
128.7	1287	5.529	10.573	11.277	10.142	7.327
128.8	1288	6.479	10.614	10.7	9.867	7.67
128.9	1289	6.339	10.418	11.427	9.964	7.436
129	1290	6.359	9.877	11.268	10.378	7.594
129.1	1291	6.041	9.866	11.116	11.46	7.333
129.2	1292	5.758	10.174	11.104	10.811	7.549
129.3	1293	5.588	9.648	11.852	10.602	7.631
129.4	1294	6.165	9.784	11.51	9.467	7.495
129.5	1295	6.722	9.348	12.445	10.323	7.588
129.6	1296	7.004	9.953	12.999	10.588	7.536
129.7	1297	6.667	9.175	10.548	12.207	7.273
129.8	1298	7.161	9.637	11.288	11.822	7.381
129.9	1299	6.495	10.4	11.298	10.844	7.249
130	1300	6.821	9.378	11.031	12.452	7.556
130.1	1301	6.902	9.332	12.093	11.615	7.405
130.2	1302	6.788	8.913	11.883	11.04	7.393
130.3	1303	6.047	8.436	11.708	10.437	7.339
130.4	1304	6.215	9.387	10.931	10.735	7.255
130.5	1305	6.391	9.624	11.999	12.487	7.433
130.6	1306	5.947	9.169	11.428	10.268	7.354
130.7	1307	7.068	9.446	11.523	11.523	7.38
130.8	1308	6.822	9.171	11.998	10.502	7.384
130.9	1309	7	8.694	10.724	10.76	7.359
131	1310	6.505	8.854	11.028	10.955	7.728
131.1	1311	6.095	9.066	11.102	11.406	7.286
131.2	1312	6.482	9.296	10.257	11.861	7.621
131.3	1313	6.365	9.341	11.653	9.143	7.226
131.4	1314	6.113	9.148	11.274	12.126	7.658
131.5	1315	6.351	9.559	11.187	11.109	7.752
131.6	1316	6.911	9.201	11.252	11.469	7.278
131.7	1317	7.305	8.494	11.685	11.911	7.682
131.8	1318	6.893	8.911	11.502	13.51	7.488
131.9	1319	6.194	9.25	11.015	11.028	7.64
132	1320	6.545	9.349	11.494	10.568	7.569
132.1	1321	6.981	9.305	11.855	11.52	7.395
132.2	1322	6.488	9.179	11.994	11.385	7.046
132.3	1323	6.389	9.144	11.23	11.839	7.275
132.4	1324	6.785	9.887	11.773	11.008	7.647
132.5	1325	7.262	9.035	11.778	11.079	7.519
132.6	1326	7.783	8.835	10.768	10.174	7.531
132.7	1327	7.952	8.865	11.012	10.75	7.408
132.8	1328	6.833	9.665	10.509	12.26	7.384
132.9	1329	7.583	9.262	9.882	11.511	7.511
133	1330	7.668	9.792	10.907	11.25	7.483
133.1	1331	7.648	9.512	10.644	10.09	7.738
133.2	1332	6.566	9.334	10.824	10.059	8.008
133.3	1333	7.222	8.695	10.302	10.641	7.602
133.4	1334	6.059	9.02	11.505	9.277	7.763
133.5	1335	7.428	8.561	11.449	9.558	7.551
133.6	1336	7.392	9.577	11.445	9.521	7.304
133.7	1337	7.049	9.062	11.847	11.786	7.536
133.8	1338	7.827	9.365	11.732	11.178	7.399
133.9	1339	6.946	8.687	11.51	11.376	7.174
134	1340	6.664	8.942	12.311	14.182	7.137
134.1	1341	7.005	8.39	12.38	13.015	7.313
134.2	1342	7.288	8.626	12.485	11.296	7.407
134.3	1343	7.067	8.92	11.71	9.876	7.184
134.4	1344	6.111	9.212	11.129	8.976	7.134
134.5	1345	6.941	9.232	11.44	11.22	7.337
134.6	1346	6.405	9.452	10.964	11.481	7.389
134.7	1347	7.304	9.269	11.214	11.331	7.33
134.8	1348	6.693	9.598	12.301	9.752	7.458
134.9	1349	6.407	9.357	10.816	9.702	7.605
135	1350	6.55	9.043	11.597	10.994	7.826
135.1	1351	7.091	8.822	11.486	9.463	7.553
135.2	1352	7.515	8.579	11.399	9.926	7.444
135.3	1353	7.469	8.931	10.817	9.513	7.25
135.4	1354	7.462	8.795	12.116	9.534	7.387
135.5	1355	7.112	9.085	11.596	9.162	7.296
135.6	1356	6.604	9.193	12.321	9.775	7.298
135.7	1357	7.525	9.556	12.218	11.265	7.445
135.8	1358	8.33	9.484	12.016	9.278	7.429
135.9	1359	7.318	9.529	10.795	9.576	7.321
136	1360	7.932	9.713	11.714	9.77	7.513
136.1	1361	7.494	8.657	12.517	9.238	7.528
136.2	1362	7.29	8.9	12.32	10.469	7.162
136.3	1363	7.492	9.269	11.706	11.178	7.333
136.4	1364	7.071	9.041	11.638	10.088	7.164
136.5	1365	7.916	8.926	11.806	10.244	7.262
136.6	1366	8.227	8.977	11.425	10.002	7.315
136.7	1367	7.705	9.299	11.536	10.03	7.236
136.8	1368	7.349	9.139	11.923	10.834	7.22
136.9	1369	6.749	9.391	11.758	9.533	7.271
137	1370	7.232	10.02	11.495	9.781	7.349
137.1	1371	6.67	8.759	10.989	10.45	7.397
137.2	1372	7.193	9.196	11.022	11.421	6.933
137.3	1373	6.747	9.306	11.95	11.351	7.008
137.4	1374	6.582	9.722	13.145	11.901	7.686
137.5	1375	6.033	9.531	11.332	12.083	7.208
137.6	1376	6.64	9.825	12.375	12.873	7.41
137.7	1377	6.725	9.527	11.875	11.589	7.575
137.8	1378	6.536	10.038	12.883	10.821	7.368
137.9	1379	6.56	10.037	12.395	10.478	7.392
138	1380	6.581	9.511	11.407	9.244	7.332
138.1	1381	6.38	9.762	10.598	9.839	7.561
138.2	1382	6.596	9.497	11.089	9.365	7.451
138.3	1383	6.152	9.628	11.398	9.392	7.382
138.4	1384	5.969	9.168	10.812	9.281	7.182
138.5	1385	6.57	9.349	10.956	10.066	7.422
138.6	1386	6.539	9.5	11.448	11.277	7.685
138.7	1387	5.46	8.781	11.687	10.611	7.001
138.8	1388	5.931	9.471	11.494	9.693	7.06
138.9	1389	5.756	9.258	12.389	11.673	7.119
139	1390	6.413	9.865	10.33	11.298	7.325
139.1	1391	6.072	9.696	10.934	10.301	7.217
139.2	1392	6.234	9.335	11.884	10.141	7.269
139.3	1393	6.525	8.803	12.188	10.665	7.317
139.4	1394	6.535	9.205	12.381	9.981	6.661
139.5	1395	6.517	9.05	11.566	9.123	7.111
139.6	1396	6.321	9.059	11.86	9.447	6.887
139.7	1397	6.458	9.263	12.359	9.478	7.13
139.8	1398	6.589	8.705	11.657	9.303	7.218
139.9	1399	6.639	10.439	12.689	10.391	7.573
140	1400	6.626	9.802	10.704	11.628	7.396
140.1	1401	6.398	9.909	9.94	10.233	7.609
140.2	1402	6.414	9.831	12.025	10.434	6.994
140.3	1403	6.221	10.174	12.249	10.763	7.114
140.4	1404	6.054	9.094	11.264	11.717	6.885
140.5	1405	6.142	9.428	10.728	11.527	7.165
140.6	1406	6.549	8.856	11.826	10.767	6.974
140.7	1407	6.245	10.159	10.798	10.241	7.148
140.8	1408	6.392	9.586	10.649	9.62	7.055
140.9	1409	6.326	9.505	10.737	10.976	7.083
141	1410	6.73	9.606	10.291	10.461	7.047
141.1	1411	6.687	9.156	10.709	10.933	6.89
141.2	1412	6.207	10.213	11.725	11.113	6.998
141.3	1413	6.293	8.941	11.054	10.834	7.491
141.4	1414	6.404	9.132	11.161	11.741	7.359
141.5	1415	6.344	9.326	10.375	10.626	7.519
141.6	1416	6.361	8.838	12.517	10.398	7.328
141.7	1417	6.541	9.33	11.268	9.25	7.539
141.8	1418	6.277	9.466	11.996	8.977	7.403
141.9	1419	6.406	10.085	11.926	10.152	7.439
142	1420	6.319	9.321	12.045	9.883	7.44
142.1	1421	6.479	9.612	11.986	10.643	7.495
142.2	1422	6.558	9.457	12.406	9.71	7.484
142.3	1423	6.899	8.695	12.089	9.819	7.553
142.4	1424	6.589	9.529	12.503	8.703	7.607
142.5	1425	6.258	9.343	10.86	9.955	7.23
142.6	1426	6.712	9.418	11.585	10.672	7.153
142.7	1427	6.622	9.419	10.83	10.742	7.122
142.8	1428	6.05	9.54	11.271	11.082	7.31
142.9	1429	6.605	9.459	10.872	10.727	7.412
143	1430	6.374	9.019	11.652	10.293	7.517
143.1	1431	6.425	8.776	10.862	11.88	7.081
143.2	1432	6.218	9.081	11.311	11.082	7.322
143.3	1433	5.92	9.444	12.028	11.531	7.316
143.4	1434	6.263	9.927	11.126	10.395	7.094
143.5	1435	6.783	9.481	11.435	10.978	6.788
143.6	1436	6.756	9.772	12.081	9.612	6.831
143.7	1437	6.28	9.725	12.036	9.789	7.379
143.8	1438	6.091	9.626	10.707	10.397	6.934
143.9	1439	6.293	9.164	11.887	10.901	7.352
144	1440	5.871	9.459	11.803	10.334	7.241
144.1	1441	6.183	9.03	12.084	11.512	7.187
144.2	1442	6.338	9.291	11.36	11.079	7.258
144.3	1443	6.075	9.26	10.676	10.786	7.355
144.4	1444	5.776	9.329	12.361	10.346	7.002
144.5	1445	5.884	9.653	11.593	10.928	7.206
144.6	1446	5.697	9.171	11.996	10.135	7.192
144.7	1447	5.905	9.416	12.209	9.186	7.414
144.8	1448	6.33	8.855	12.134	10.144	7.323
144.9	1449	6.535	9.412	11.176	10.195	6.946
145	1450	6.047	9.716	11.391	10.048	7.054
145.1	1451	6.144	9.352	11.598	9.487	7.003
145.2	1452	6.331	9.386	12.685	9.025	7.04
145.3	1453	6.264	9.584	11.558	10.12	7.281
145.4	1454	6.202	9.671	11.576	10.218	7.282
145.5	1455	6.153	9.679	11.053	9.497	7.147
145.6	1456	6.321	9.686	11.877	10.219	7.57
145.7	1457	6.55	9.76	12.262	10.277	7.247
145.8	1458	6.367	9.575	11.897	10.661	7.194
145.9	1459	6.676	9.781	10.535	10.725	7.509
146	1460	6.326	9.781	11.286	9.881	7.333
146.1	1461	6.449	10.285	10.504	9.686	7.315
146.2	1462	6.314	9.281	11.972	9.501	7.165
146.3	1463	6.196	9.558	10.665	10.803	7.262
146.4	1464	6.312	9.457	11.446	11.768	7.412
146.5	1465	6.585	9.902	11.898	10.103	7.127
146.6	1466	5.947	9.502	10.942	11.052	7.45
146.7	1467	6.685	9.786	10.99	10.248	7.698
146.8	1468	6.384	9.472	11.413	9.699	7.38
146.9	1469	6.58	9.214	11.159	9.654	7.385
147	1470	6.623	9.26	11.208	9.646	7.286
147.1	1471	6.56	9.401	11.204	10.438	6.969
147.2	1472	6.598	9.546	11.957	10.022	7.221
147.3	1473	6.338	9.473	10.773	11.585	7.427
147.4	1474	6.264	8.805	11.362	10.39	7.239
147.5	1475	6.854	9.435	10.834	9.847	7.352
147.6	1476	6.608	9.462	10.23	9.947	7.523
147.7	1477	6.357	9.042	9.886	11.106	7.173
147.8	1478	6.516	9.252	11.641	11.376	7.221
147.9	1479	6.514	9.42	11.314	10.462	7.172
148	1480	6.316	9.416	11.65	10.697	7.122
148.1	1481	6.275	9.933	11.837	10.201	7.187
148.2	1482	6.383	9.746	11.191	10.239	7.247
148.3	1483	6.253	8.854	10.703	11.22	7.26
148.4	1484	6.173	9.612	11.963	10.333	7.305
148.5	1485	6.216	9.303	11.112	10.62	6.974
148.6	1486	6.404	9.642	11.636	10.958	7.241
148.7	1487	6.843	9.308	11.014	11.019	7.264
148.8	1488	6.633	9.186	10.553	11.249	7.379
148.9	1489	7.229	8.331	11.194	9.771	7.276
149	1490	6.87	8.768	11.074	11.104	6.936
149.1	1491	7.081	9.037	10.312	10.273	7.283
149.2	1492	6.701	8.801	11.745	10.842	7.24
149.3	1493	6.604	8.73	11.157	10.756	6.962
149.4	1494	6.831	8.849	11.073	9.984	7.265
149.5	1495	6.548	9.121	10.49	10.09	7.282
149.6	1496	6.73	9.306	11.043	10.346	7.231
149.7	1497	6.764	9.152	11.165	10.416	7.404
149.8	1498	6.591	8.652	11.025	10.869	7.232
149.9	1499	6.772	9.027	12.033	10.588	7.184
150	1500	6.255	8.817	11.079	10.209	7.314
150.1	1501	6.858	8.995	11.247	9.501	7.141
150.2	1502	7.029	9.58	11.29	10.191	7.314
150.3	1503	6.483	8.878	11.608	9.773	7.461
150.4	1504	6.918	9.061	11.137	9.651	7.14
150.5	1505	6.895	9.526	10.953	10.108	7.367
150.6	1506	6.589	9.622	10.954	8.959	7.712
150.7	1507	6.896	10.245	10.626	8.55	7.356
150.8	1508	6.781	8.835	10.431	8.787	7.16
150.9	1509	6.636	9.107	10.858	8.142	7.333
151	1510	6.476	9.752	10.953	9.057	7.482
151.1	1511	6.292	9.787	10.71	9.382	7.344
151.2	1512	6.548	9.087	10.285	11.333	7.209
151.3	1513	6.687	9.839	11.018	9.836	7.352
151.4	1514	6.364	9.234	10.173	9.65	7.212
151.5	1515	6.811	9.768	11.919	10.033	7.209
151.6	1516	6.433	9.678	12.201	10.315	7.41
151.7	1517	6.761	9.682	11.554	10.416	7.184
151.8	1518	6.873	9.284	12.299	10.708	7.272
151.9	1519	6.818	9.11	10.901	9.674	7.386
152	1520	6.583	9.408	9.816	9.877	7.664
152.1	1521	6.548	9.349	11.153	9.734	7.192
152.2	1522	6.538	9.848	11.585	10.249	7.167
152.3	1523	6.363	9.718	12.206	9.733	7.192
152.4	1524	6.542	9.518	10.855	9.712	7.08
152.5	1525	6.447	9.956	11.825	9.266	7.221
152.6	1526	6.317	9.902	9.915	9.494	7.188
152.7	1527	6.254	9.829	12	9.976	7.31
152.8	1528	6.541	9.489	10.943	9.565	7.414
152.9	1529	6.838	10.135	11.285	9.815	7.329
153	1530	6.715	9.618	11.568	9.777	7.236
153.1	1531	6.799	10.083	11.152	10.469	7.333
153.2	1532	6.802	9.975	12.011	9.663	7.152
153.3	1533	6.618	9.582	11.875	12.208	7.082
153.4	1534	6.486	10.287	10.408	11.577	7.144
153.5	1535	6.27	9.626	10.43	11.525	7.121
153.6	1536	6.525	10.258	11.008	9.871	7.176
153.7	1537	6.381	9.032	11.287	9.687	7.296
153.8	1538	6.841	9.904	11.443	10.766	7.129
153.9	1539	6.112	9.368	10.826	10.482	7.025
154	1540	6.665	9.619	11.249	9.164	7.367
154.1	1541	6.605	9.612	11.28	9.448	7.143
154.2	1542	6.751	9.344	12.196	9.041	7.281
154.3	1543	7.043	9.3	11.873	9.143	7.034
154.4	1544	6.574	9.196	12.08	9.629	7.139
154.5	1545	6.352	9.536	11.129	10.839	7.374
154.6	1546	6.601	9.326	10.741	10.23	7.24
154.7	1547	6.164	9.505	10.939	9.104	7.364
154.8	1548	6.443	9.163	11.351	10.299	7.357
154.9	1549	6.459	10.016	11.881	9.025	7.512
155	1550	6.412	9.215	12.017	10.371	7.204
155.1	1551	6.273	10	12.018	9.5	7.241
155.2	1552	6.393	9.373	11.038	9.912	7.131
155.3	1553	6.447	9.268	11.83	10.434	7.287
155.4	1554	6.423	9.715	12.273	10.651	7.183
155.5	1555	7.143	9.392	11.815	11.239	7.328
155.6	1556	7.197	9.42	12.155	9.901	7.307
155.7	1557	6.164	10.147	12.194	10.088	7.263
155.8	1558	6.611	9.313	12.359	9.556	7.056
155.9	1559	6.676	9.448	11.859	9.805	7.128
156	1560	6.678	10.482	11.955	9.592	6.937
156.1	1561	6.838	10.23	11.485	11.06	6.707
156.2	1562	6.612	9.281	12.173	10.256	6.959
156.3	1563	7.033	9.929	12.193	12.224	6.96
156.4	1564	6.899	9.926	11.583	10.559	7.008
156.5	1565	6.879	10.189	11.595	11.906	7.234
156.6	1566	6.489	9.794	11.011	10.798	6.951
156.7	1567	6.431	9.881	11.64	10.126	7.208
156.8	1568	6.651	9.88	10.569	11.801	7.403
156.9	1569	7.232	11.278	11.019	10.409	7.396
157	1570	6.66	10.739	10.89	9.634	7.236
157.1	1571	6.517	10.368	10.749	10.713	6.943
157.2	1572	6.746	10.735	11.539	10.611	7.078
157.3	1573	6.919	10.795	11.158	11.807	7.278
157.4	1574	6.88	11.209	10.309	10.638	6.989
157.5	1575	7.037	10.025	11.284	10.227	7.045
157.6	1576	6.375	10.362	11.535	10.842	7.387
157.7	1577	6.649	10.121	11.845	9.914	7.482
157.8	1578	6.646	10.161	12.035	10.295	7.463
157.9	1579	6.922	9.774	11.999	9.572	7.677
158	1580	6.658	10.17	11.735	9	7.435
158.1	1581	6.293	10.179	12.067	11.973	7.425
158.2	1582	7.075	9.978	11.836	12.999	7.557
158.3	1583	6.653	9.516	11.134	12.202	7.285
158.4	1584	6.939	10.052	11.886	11.077	7.259
158.5	1585	6.876	9.931	11.544	10.397	7.254
158.6	1586	6.676	9.683	12.634	11.762	7.175
158.7	1587	6.458	9.888	11.779	11.347	7.402
158.8	1588	6.404	9.937	12.225	9.667	7.084
158.9	1589	6.763	10.138	10.882	10.027	7.364
159	1590	6.902	10.234	11.178	9.732	7.535
159.1	1591	6.586	10.335	10.736	10.751	7.555
159.2	1592	6.51	9.382	11.909	10.384	7.429
159.3	1593	6.256	10.437	11.462	11.053	7.604
159.4	1594	6.256	10.568	11.043	11.576	7.571
159.5	1595	6.293	9.72	11.895	12.035	7.301
159.6	1596	6.738	9.166	11.099	10.897	7.519
159.7	1597	6.505	9.526	11.334	11.382	7.308
159.8	1598	6.708	10.05	10.908	10.709	7.141
159.9	1599	7.138	9.049	11.563	11.252	7.341
160	1600	7.181	9.852	10.672	11.849	7.262
160.1	1601	7.317	9.942	10.967	10.479	7.38
160.2	1602	7.134	10.448	9.996	11.792	7.343
160.3	1603	7.129	10.411	10.044	10.826	7.316
160.4	1604	7.082	10.319	11.029	12.5	7.424
160.5	1605	7.043	9.854	10.254	11.173	7.339
160.6	1606	7.666	10.202	10.972	13.076	7.439
160.7	1607	7.232	9.746	10.48	10.217	7.273
160.8	1608	7.114	10.391	11.077	10.923	7.127
160.9	1609	6.802	9.876	10.669	12.16	7.012
161	1610	7.05	10.475	11.251	12.195	6.755
161.1	1611	6.652	10.044	10.743	14.294	7.043
161.2	1612	6.788	9.73	9.873	14.893	6.993
161.3	1613	6.584	9.859	11.576	12.252	6.945
161.4	1614	7.174	9.937	11.376	12.944	6.884
161.5	1615	6.762	10.104	11.886	12.298	6.906
161.6	1616	6.983	10.089	10.909	11.401	7.092
161.7	1617	6.646	9.662	11.055	11.861	7.213
161.8	1618	6.918	9.772	11.113	10.107	7.076
161.9	1619	6.827	10.193	11.858	11.201	6.809
162	1620	6.811	10.267	11.036	11.085	6.863
162.1	1621	6.664	10.18	10.96	11.432	6.961
162.2	1622	7.011	10.342	11.111	11.717	7.039
162.3	1623	6.97	10.284	11.779	12.331	6.811
162.4	1624	6.6	9.826	11.179	12.418	6.902
162.5	1625	6.85	10.388	11.51	12.981	7.218
162.6	1626	7.186	10.284	11.071	11.045	7.254
162.7	1627	6.925	10.895	11.193	14.283	7.221
162.8	1628	6.801	10.062	11.356	14.283	7.085
162.9	1629	7.119	10.005	11.413	11.861	7.211
163	1630	6.971	10.365	10.827	10.198	7.153
163.1	1631	7.45	10.133	10.823	12.488	7.11
163.2	1632	7.31	10.588	10.563	12.772	7.065
163.3	1633	7.088	10.26	10.848	11.514	6.759
163.4	1634	7.239	10.909	11.029	11.484	7.126
163.5	1635	7.34	10.994	11.299	12.854	7.298
163.6	1636	7.124	10.096	10.242	13.204	7.006
163.7	1637	7.134	10.32	10.718	12.084	6.825
163.8	1638	7.02	10.77	9.995	11.214	6.904
163.9	1639	6.927	10.682	10.344	11.479	6.455
164	1640	6.853	9.453	10.541	12.205	6.932
164.1	1641	7.607	9.813	11.527	11.146	6.992
164.2	1642	7.155	10.403	10.396	11.938	6.917
164.3	1643	7.07	10.399	10.847	12.374	6.925
164.4	1644	6.879	10.058	10.905	12.765	7.173
164.5	1645	7.209	10.183	10.665	11.347	7.016
164.6	1646	7.047	9.844	10.077	9.412	7.128
164.7	1647	7.141	9.725	10.28	11.131	7.346
164.8	1648	7.077	9.725	10.538	11.354	7.226
164.9	1649	7.572	9.147	10.72	12.984	7.006
165	1650	7.244	10.52	10.897	11.304	7.412
165.1	1651	7.295	9.641	11.421	11.556	7.19
165.2	1652	6.938	9.879	11.999	10.122	6.87
165.3	1653	7.293	9.933	10.746	10.829	7.212
165.4	1654	7.289	9.945	10.935	12.037	7
165.5	1655	7.296	9.89	11.644	10.59	6.709
165.6	1656	7.225	9.922	10.99	11.305	6.983
165.7	1657	6.815	9.548	12.038	10.938	6.749
165.8	1658	6.678	9.746	10.973	10.879	6.823
165.9	1659	6.738	10.15	11.42	13.359	6.823
166	1660	7.224	10.146	10.894	12.147	6.508
166.1	1661	7.155	10.51	11.446	12.15	6.784
166.2	1662	7.11	10.438	11.959	11.328	6.384
166.3	1663	7.653	10.215	11.026	10.166	6.457
166.4	1664	7.348	9.679	11.318	9.481	6.619
166.5	1665	7.18	10.587	12.102	11.101	7.023
166.6	1666	6.961	10.528	10.774	11.462	6.474
166.7	1667	7	10.64	11.358	12.242	6.41
166.8	1668	7.18	9.958	11.419	11.492	6.637
166.9	1669	7.661	10.482	11.6	12.495	6.359
167	1670	7.117	10.297	11.351	12.758	6.781
167.1	1671	7.166	10.583	11.482	12.266	6.468
167.2	1672	7.578	10.634	11.349	11.224	6.52
167.3	1673	7.762	10.221	10.739	12.294	6.464
167.4	1674	7.614	10.082	10.818	11.464	6.652
167.5	1675	7.295	10.302	10.681	11.971	6.439
167.6	1676	7.639	9.617	12.056	12.013	6.419
167.7	1677	7.644	9.323	10.27	10.958	6.467
167.8	1678	7.475	10.05	12.165	12.672	6.609
167.9	1679	7.397	10.145	10.627	12.802	6.821
168	1680	7.373	10.493	11.629	14.531	6.739
168.1	1681	7.745	10.389	11.871	12.517	6.652
168.2	1682	7.373	10.254	10.877	11.529	6.94
168.3	1683	6.951	9.791	11.875	11.918	6.563
168.4	1684	7.299	9.976	11.632	12.671	6.485
168.5	1685	6.971	9.879	10.89	13.712	6.67
168.6	1686	6.944	9.582	10.403	14.18	6.542
168.7	1687	7.126	10.078	11.11	13.869	6.472
168.8	1688	7.229	9.6	11.422	11.646	6.5
168.9	1689	7.493	10.561	11.683	12.663	6.639
169	1690	7.121	9.549	12.358	10.366	6.771
169.1	1691	7.305	10.269	10.925	11.812	7.357
169.2	1692	7.143	9.663	11.318	12.868	7.584
169.3	1693	7.285	9.686	11.455	12.287	7.165
169.4	1694	7.979	9.547	10.95	10.619	7.012
169.5	1695	7.975	10.135	11.545	11.621	6.899
169.6	1696	8.12	10.208	12.353	11.357	7.294
169.7	1697	7.938	10.226	11.631	13.391	6.918
169.8	1698	7.68	9.687	11.275	14.997	6.617
169.9	1699	7.366	10.257	11.719	13.736	7.057
170	1700	7.965	10.485	11.083	13.567	6.985
170.1	1701	7.784	10.811	10.453	12.649	7.362
170.2	1702	7.991	10.932	10.321	13.406	7.025
170.3	1703	8.326	11.163	10.13	15.183	6.934
170.4	1704	7.705	10.565	10.095	14.315	7.071
170.5	1705	8.155	10.051	11.103	13.464	7.369
170.6	1706	7.713	10.51	11.044	14.994	7.557
170.7	1707	7.727	10.778	10.816	13.577	7.39
170.8	1708	7.801	10.685	10.324	15.724	7.297
170.9	1709	7.47	10.482	11.569	17.454	7.227
171	1710	7.58	10.619	10.665	17.783	7.052
171.1	1711	7.432	10.352	11.245	17.809	7.217
171.2	1712	7.638	10.419	11.034	17.463	7.221
171.3	1713	7.673	10.537	10.286	20.187	7.132
171.4	1714	7.143	9.56	10.511	21.782	6.611
171.5	1715	7.4	10.828	10.741	20.345	6.818
171.6	1716	7.672	10.49	10.267	21.621	7.062
171.7	1717	7.525	10.19	10.521	23.727	6.921
171.8	1718	7.492	10.204	10.214	23.13	6.613
171.9	1719	7.972	10.373	10.899	23.348	6.618
172	1720	7.487	10.501	10.8	23.202	6.477
172.1	1721	7.596	10.903	10.383	22.735	6.823
172.2	1722	7.962	10.268	10.806	21.718	6.672
172.3	1723	7.528	10.997	10.659	21.37	6.589
172.4	1724	7.904	10.336	10.305	20.956	7.123
172.5	1725	7.709	10	10.491	23.429	6.329
172.6	1726	7.827	10.521	9.955	21.272	6.461
172.7	1727	7.729	10.375	9.889	20.973	6.128
172.8	1728	7.63	10.233	10.859	21.56	6.663
172.9	1729	8.1	10.408	11	21.597	6.437
173	1730	7.954	10.14	10.679	22.286	6.514
173.1	1731	8.018	11.152	11.27	22.299	6.321
173.2	1732	7.784	10.854	10.628	20.875	6.442
173.3	1733	8.537	10.677	10.459	19.745	6.425
173.4	1734	8.066	10.583	10.946	21.361	6.584
173.5	1735	8.261	10.147	10.718	21.51	6.459
173.6	1736	8.123	9.833	10.283	18.773	6.043
173.7	1737	7.947	10.37	10.35	18.64	7.173
173.8	1738	8.024	10.175	10.415	19.726	6.334
173.9	1739	8.157	9.807	10.659	20.256	6.661
174	1740	8.491	10.558	10.947	22.626	6.394
174.1	1741	7.994	9.963	11.435	21.823	6.643
174.2	1742	7.811	9.99	11.364	21.757	6.973
174.3	1743	7.788	9.914	11.353	21.646	7.011
174.4	1744	7.919	10.303	11.999	22.293	6.829
174.5	1745	7.936	10.283	10.721	21.202	6.398
174.6	1746	7.933	10.363	10.563	21.975	6.186
174.7	1747	7.789	10.052	11.723	20.613	6.669
174.8	1748	7.59	9.621	12.189	20.024	6.722
174.9	1749	7.593	10.63	11.583	18.508	6.099
175	1750	7.634	10.406	10.682	20.785	6.82
175.1	1751	8.222	10.273	11.341	19.984	6.465
175.2	1752	8.021	10.428	10.425	20.754	6.718
175.3	1753	7.919	10.574	10.344	19.923	6.485
175.4	1754	7.774	11.488	10.299	19.784	6.639
175.5	1755	7.899	10.031	11.339	18.077	6.635
175.6	1756	7.822	10.708	10.731	18.922	6.528
175.7	1757	8.207	10.72	10.663	18.023	6.584
175.8	1758	7.611	10.663	10.645	20.926	6.963
175.9	1759	7.28	10.203	10.431	20.375	6.986
176	1760	7.162	10.251	10.041	20.572	6.862
176.1	1761	7.416	10.588	10.587	19.493	7.05
176.2	1762	7.703	10.218	10.663	18.187	6.788
176.3	1763	7.356	10.372	10.548	20.735	6.76
176.4	1764	7.443	10.079	10.519	18.99	6.869
176.5	1765	7.41	10.143	10.401	20.472	7.259
176.6	1766	7.415	10.16	10.47	19.503	7.121
176.7	1767	7.263	9.832	10.501	20.748	6.757
176.8	1768	7.142	9.836	10.981	21.736	7.034
176.9	1769	7.522	10.183	10.185	20.309	7.125
177	1770	7.525	10.541	10.698	21.36	7.16
177.1	1771	7.264	10.814	10.211	20.538	7.047
177.2	1772	7.269	9.714	10.23	21.266	6.623
177.3	1773	7.287	10.035	12.212	24.417	7.044
177.4	1774	7.1	9.739	11.796	22.379	7.467
177.5	1775	7.477	9.626	11.305	20.773	6.726
177.6	1776	7.084	9.677	10.948	22.228	7.028
177.7	1777	7.425	10.096	11.943	23.329	7.012
177.8	1778	7.894	9.995	11.55	24.053	7.209
177.9	1779	7.317	10.14	11.349	24.16	7.135
178	1780	7.59	9.75	11.254	24.107	6.738
178.1	1781	7.454	9.877	10.909	24.89	6.814
178.2	1782	7.67	9.75	11.583	21.051	7.298
178.3	1783	7.531	9.425	11.745	20.736	7.172
178.4	1784	7.7	9.756	11.252	22.213	7.322
178.5	1785	7.472	10.056	11.656	23.565	7.48
178.6	1786	7.496	10.298	11.123	24.186	7.185
178.7	1787	7.827	10.826	11.908	23.122	6.942
178.8	1788	7.704	10.449	10.707	24.226	6.883
178.9	1789	7.89	9.946	11.909	22.394	7.287
179	1790	8.054	10.512	11.347	24.621	7.033
179.1	1791	8.054	9.73	9.302	25.235	6.917
179.2	1792	7.769	10.285	11.877	23.047	7.18
179.3	1793	7.717	10.09	10.775	23.003	6.917
179.4	1794	7.811	9.815	10.958	23.307	6.744
179.5	1795	7.374	9.843	10.828	21.246	6.404
179.6	1796	7.88	10.64	10.68	20.04	6.607
179.7	1797	7.705	10.614	11.271	20.444	6.727
179.8	1798	7.571	9.858	11.081	22.037	6.606
179.9	1799	7.827	10.755	12.194	19.815	6.598
180	1800	7.695	10.887	11.558	19.372	6.389
180.1	1801	8.018	10.216	11.51	20.271	6.59
180.2	1802	8.04	10.732	10.429	21.083	6.611
180.3	1803	8.011	10.953	11.488	21.126	6.7
180.4	1804	7.689	10.504	10.599	20.892	6.949
180.5	1805	7.838	10.692	11.016	21.357	6.486
180.6	1806	8.014	10.065	10.605	20.952	6.77
180.7	1807	7.786	10.508	11.811	20.253	6.836
180.8	1808	7.092	10.398	10.496	21.823	6.33
180.9	1809	7.539	10.561	10.603	20.338	6.48
181	1810	7.405	10.058	11.72	20.284	7.043
181.1	1811	7.492	9.638	11.65	21.503	6.916
181.2	1812	7.406	10.428	10.634	20.388	7.092
181.3	1813	7.103	10.189	10.573	18.839	6.77
181.4	1814	6.898	9.771	10.768	18.363	6.779
181.5	1815	7.173	10.104	11.024	19.523	6.524
181.6	1816	7.055	9.761	11.435	17.891	6.861
181.7	1817	6.757	10.064	10.879	19.392	6.712
181.8	1818	7.539	10.209	10.778	19.537	6.75
181.9	1819	7.352	10.267	8.935	19.396	6.275
182	1820	7.416	10.275	8.388	18.53	6.265
182.1	1821	7.168	10.316	8.693	19.477	6.741
182.2	1822	7.014	10.063	8.618	20.056	6.747
182.3	1823	7.352	9.71	10.639	20.825	6.346
182.4	1824	7.565	10.071	11.536	18.61	6.911
182.5	1825	8.144	10.573	11.101	18.64	7.028
182.6	1826	7.739	9.854	10.916	17.947	7.01
182.7	1827	7.764	10.679	11.388	20.473	6.996
182.8	1828	7.74	9.842	11.248	19.837	7.202
182.9	1829	7.493	10.345	11.475	18.974	7.204
183	1830	7.61	9.697	10.529	19.961	6.872
183.1	1831	7.701	10.612	11.723	19.446	6.971
183.2	1832	7.637	10.386	11.891	19.014	7.165
183.3	1833	7.491	10.289	11.478	21.531	7.576
183.4	1834	7.426	9.918	10.946	19.987	7.148
183.5	1835	7.464	10.498	11.069	20.166	6.925
183.6	1836	7.447	9.788	11.633	19.351	6.766
183.7	1837	7.172	10.358	11.256	19.68	7.17
183.8	1838	7.688	9.748	11.751	19.204	6.975
183.9	1839	7.645	9.898	11.538	20.071	6.949
184	1840	7.807	10.123	12.094	21.771	6.747
184.1	1841	7.902	10.254	10.856	20.799	6.834
184.2	1842	7.896	10.168	10.66	20.862	6.53
184.3	1843	7.913	10.136	10.963	18.935	6.603
184.4	1844	7.9	9.91	11.072	20.219	6.474
184.5	1845	7.789	10.108	10.879	19.149	6.488
184.6	1846	7.639	9.992	12.452	19.502	6.787
184.7	1847	7.588	9.514	11.861	17.368	6.674
184.8	1848	7.856	9.792	12.461	18.64	6.425
184.9	1849	8.145	10.083	11.797	19.344	6.071
185	1850	7.893	9.872	12.997	18.686	6.4
185.1	1851	7.994	9.534	11.688	19.095	6.606
185.2	1852	7.99	9.543	12.215	20.78	6.852
185.3	1853	7.711	9.794	11.427	18.63	7.138
185.4	1854	7.566	9.698	11.997	18.798	6.783
185.5	1855	7.626	10.689	11.716	18.666	6.718
185.6	1856	7.22	10.492	10.957	20.299	6.732
185.7	1857	7.888	10.278	11.411	18.537	6.382
185.8	1858	7.649	10.299	12.281	19.902	6.877
185.9	1859	7.8	10.292	11.883	18.229	6.714
186	1860	7.9	10.364	11.493	17.57	6.77
186.1	1861	7.325	10.435	10.896	19.674	6.862
186.2	1862	7.114	10.357	12.083	18.315	6.855
186.3	1863	7.454	10.12	11.503	19.447	6.952
186.4	1864	7.503	10.431	11.465	18.849	6.766
186.5	1865	7.696	9.823	12.116	18.973	6.957
186.6	1866	7.401	9.869	12.01	19.77	6.678
186.7	1867	7.529	10.165	12.84	19.823	6.863
186.8	1868	7.691	10.063	11.907	18.927	7.079
186.9	1869	7.74	10.249	11.833	18.58	7.008
187	1870	7.935	10.88	11.992	19.748	6.885
187.1	1871	7.73	9.838	12.725	21.229	6.801
187.2	1872	7.585	10.002	11.616	20.269	7.21
187.3	1873	7.392	9.845	11.665	20.299	6.809
187.4	1874	7.122	9.808	11.695	20.128	6.969
187.5	1875	7.518	9.951	10.782	20.953	6.735
187.6	1876	7.555	9.943	11.458	19.646	6.883
187.7	1877	7.113	9.845	10.821	19.292	7.297
187.8	1878	7.267	9.886	11.291	19.225	7.066
187.9	1879	7.565	9.874	11.637	19.03	7.08
188	1880	7.592	9.612	11.258	20.57	6.792
188.1	1881	7.803	9.608	11.008	19.726	6.545
188.2	1882	7.738	9.613	11.597	19.817	7.077
188.3	1883	7.917	9.965	11.271	20.053	6.707
188.4	1884	8.339	10.317	11.837	18.965	7.123
188.5	1885	8.511	10.136	12.464	19.233	7.185
188.6	1886	8.866	10.371	11.709	20.078	7.14
188.7	1887	8.308	10.24	11.116	19.172	7.166
188.8	1888	8.058	9.931	12.476	20.334	7.028
188.9	1889	8.101	10.175	12.12	18.598	7.079
189	1890	8.407	10.615	12.646	18.234	7.21
189.1	1891	7.662	11.151	11.916	18.98	6.579
189.2	1892	8.281	10.09	13.064	19.314	6.979
189.3	1893	8.291	10.709	12.011	19.757	7.025
189.4	1894	7.85	10.757	11.38	18.996	7.106
189.5	1895	7.713	9.832	12.498	20.802	7.093
189.6	1896	7.919	10.403	12.163	20.418	7.123
189.7	1897	8.191	10.346	11.562	19.638	6.864
189.8	1898	7.976	9.702	11.818	19.8	6.664
189.9	1899	8.379	10.543	12.781	19.654	7.076
190	1900	8.522	9.975	12.429	20.091	7.057
190.1	1901	8.587	9.835	12.967	18.013	6.901
190.2	1902	8.922	9.328	13.123	18.372	6.653
190.3	1903	8.825	9.48	13.317	19.437	6.777
190.4	1904	8.335	10.057	13.253	18.704	6.997
190.5	1905	8.006	10.737	12.554	17.885	6.878
190.6	1906	8.272	10.52	11.477	19.456	6.912
190.7	1907	8.244	10.291	12.825	19.51	7.139
190.8	1908	7.98	10.646	12.417	19.229	7.019
190.9	1909	7.944	10.126	11.125	19.849	6.99
191	1910	7.606	10.285	12.449	19.107	7.078
191.1	1911	7.598	9.818	12.073	19.005	7.48
191.2	1912	7.668	10.449	12.181	18.952	7.343
191.3	1913	7.302	10.377	11.466	17.565	6.974
191.4	1914	7.129	10.02	10.416	18.164	7.144
191.5	1915	7.349	9.921	11.332	20.354	7.178
191.6	1916	7.345	9.735	10.361	20.031	7.113
191.7	1917	7.459	9.831	12.313	21.037	7.222
191.8	1918	7.526	10.079	11.574	19.548	6.891
191.9	1919	7.183	10.163	11.937	19.024	6.612
192	1920	7.363	10.279	11.966	19.302	7.101
192.1	1921	7.286	10.027	11.092	20.284	6.835
192.2	1922	6.989	10.211	11.606	18.925	7.022
192.3	1923	7.215	10.053	12.393	19.27	6.98
192.4	1924	7.177	10.548	11.963	19.849	6.984
192.5	1925	7.096	10.162	11.562	22.395	6.879
192.6	1926	7.049	10.247	11.583	21.748	6.829
192.7	1927	7.152	9.824	12.164	20.82	7.032
192.8	1928	7.042	9.745	12.175	22.127	6.812
192.9	1929	7.31	9.776	9.87	21.72	7.209
193	1930	7.345	10.465	10.367	19.512	6.861
193.1	1931	7.268	9.791	10.805	19.895	6.987
193.2	1932	7.653	9.392	10.907	21.587	6.91
193.3	1933	7.597	10.046	9.997	20.777	6.872
193.4	1934	7.573	9.788	10.184	20.543	7.262
193.5	1935	7.487	9.801	10.37	17.887	6.984
193.6	1936	7.434	10.115	10.651	19.231	6.943
193.7	1937	7.522	9.441	10.784	18.693	7.142
193.8	1938	7.235	9.776	11.114	21.601	7.261
193.9	1939	7.215	10.226	11.112	20.642	7.043
194	1940	7.895	9.398	11.054	18.869	7.084
194.1	1941	7.026	10.48	10.981	17.125	7.16
194.2	1942	7.524	10.173	11.996	20.685	6.915
194.3	1943	7.612	9.675	11.433	20.622	6.955
194.4	1944	7.778	9.591	10.148	19.761	7.018
194.5	1945	7.631	9.954	11.504	21.246	6.724
194.6	1946	7.75	10.361	10.446	23.211	7.084
194.7	1947	7.479	9.942	11.379	23.333	6.714
194.8	1948	7.903	9.551	13.114	23.023	7.063
194.9	1949	7.065	9.411	11.004	23.39	7.064
195	1950	7.371	10.355	11.249	24.156	7.049
195.1	1951	7.613	10.373	11.258	24.878	6.848
195.2	1952	7.567	10.388	11.044	26.041	7.095
195.3	1953	7.613	9.659	10.185	23.831	7.1
195.4	1954	7.514	10.74	11.405	24.896	7.089
195.5	1955	7.566	9.559	11.146	22.442	7.219
195.6	1956	7.323	9.622	11.499	20.457	6.925
195.7	1957	7.574	10.128	12.024	20.228	7.222
195.8	1958	7.486	9.777	11.065	19.461	7.488
195.9	1959	7.569	10.197	11.972	18.465	6.863
196	1960	7.831	10.056	11.663	17.151	6.509
196.1	1961	7.417	9.929	12.645	17.823	6.98
196.2	1962	7.422	9.981	12.702	20.811	6.911
196.3	1963	7.674	10.35	12.093	19.585	6.778
196.4	1964	7.396	10.638	11.844	20.863	6.471
196.5	1965	7.009	10.127	11.196	20.184	6.936
196.6	1966	7.168	9.775	10.72	18.252	7.221
196.7	1967	7.137	9.831	11.142	17.594	6.959
196.8	1968	7.166	9.346	10.897	16.678	7.399
196.9	1969	6.919	10.394	10.776	14.594	7.193
197	1970	6.994	9.344	10.468	15.717	7.091
197.1	1971	7.445	9.816	11.394	15.25	6.903
197.2	1972	7.144	10.217	11.543	15.981	7.36
197.3	1973	7.054	10.033	11.05	14.761	7.314
197.4	1974	7.624	9.766	11.137	16.678	7.332
197.5	1975	7.555	10.457	10.567	16.749	7.07
197.6	1976	7.15	9.765	10.895	17.354	6.994
197.7	1977	7.093	9.91	10.41	15.957	7.303
197.8	1978	7.195	10.019	11.283	14.794	7.226
197.9	1979	7.197	10.186	11.563	13.992	6.952
198	1980	7.165	9.816	11.449	16.492	7.008
198.1	1981	7.48	10.481	11.256	18.365	7.038
198.2	1982	7.286	10.117	10.998	18.544	6.841
198.3	1983	6.86	9.689	11.513	17.091	6.964
198.4	1984	6.775	9.551	10.503	19.753	7.497
198.5	1985	6.901	10.246	12.539	18.665	7.289
198.6	1986	6.944	10.72	12.169	19.614	7.257
198.7	1987	6.926	10.285	11.814	21.211	6.982
198.8	1988	7.166	10.92	9.709	19.949	7.169
198.9	1989	7.162	10.415	11.733	17.923	7.27
199	1990	7.046	10.949	11.865	18.538	7.386
199.1	1991	6.736	10.658	11.984	17.913	7.111
199.2	1992	7.098	11.228	11.29	20.03	7.178
199.3	1993	7.038	10.591	11.313	18.964	6.845
199.4	1994	7.548	10.544	11.475	18.856	6.51
199.5	1995	7.686	10.743	11.267	19.149	6.459
199.6	1996	6.847	10.645	11.48	16.512	6.525
199.7	1997	7.875	10.307	11.817	16.783	6.397
199.8	1998	7.164	10.51	11.538	18.029	6.595
[truncated: 8,014 more rows]

## Sheet: rgyr
Time(ns)	Frame	PfGrp78_Apo	PfGrp78:TrcA	PfGrp78:GS	PfGrp78:NR	PfGrp78:TrcB	PfGrp78:TrcC	HsHspA1B:TrcA	HsHspA1B:GS	PfHsp70-1:GS	PfHsp70-3:GS
0	0	29.805	29.722	29.719	29.725	29.7378	29.726	29.661	29.686	31.323	32.781
0.1	1	29.805	29.722	29.719	29.725	29.797	29.889	29.762	29.767	31.64	33.019
0.2	2	30.247	29.274	29.631	29.542	29.987	30.26	29.566	29.797	31.84	33.035
0.3	3	30.226	29.54	30.01	29.639	30.237	30.296	29.422	29.674	31.856	33.009
0.4	4	30.036	30.026	30.472	29.638	30.287	30.673	29.754	29.76	31.465	33.415
0.5	5	29.8	29.81	30.034	29.817	30.983	30.739	29.913	30.061	31.632	33.6
0.6	6	30.127	29.595	29.991	29.509	30.671	30.694	29.79	29.882	32.056	33.522
0.7	7	30.175	29.398	30.011	30.055	30.619	30.61	30.028	29.936	32.429	33.499
0.8	8	30.281	29.651	30.608	29.781	30.53	30.785	29.545	29.856	32.593	33.242
0.9	9	30.23	29.539	30.623	30.056	30.793	30.771	29.547	29.498	32.737	32.456
1	10	30.267	29.329	30.075	29.671	30.628	30.664	29.659	29.83	33.071	32.972
1.1	11	30.57	29.523	30.018	29.767	30.106	30.992	29.392	29.51	32.866	32.814
1.2	12	30.381	29.907	29.872	30.413	30.512	30.904	29.704	29.73	32.82	33.162
1.3	13	30.576	30.35	29.709	30.216	30.796	30.951	29.561	29.557	32.266	32.722
1.4	14	30.322	30.015	29.719	30.435	30.538	31.029	29.42	30.11	32.336	32.805
1.5	15	30.494	30.184	30.081	30.441	30.482	30.874	29.39	30.042	32.267	32.561
1.6	16	30.711	30.189	30.162	30.239	30.525	30.921	29.584	30.523	32.129	32.602
1.7	17	30.467	30.204	30.085	30.2	30.536	30.898	29.309	30.571	31.561	32.949
1.8	18	30.53	30.216	30.398	30.169	30.834	30.993	29.396	30.2	32.029	32.742
1.9	19	30.44	30.313	30.057	30.359	30.868	30.911	29.48	29.949	31.763	33.109
2	20	30.209	30.398	29.881	30.375	30.656	31.014	30.181	30.413	31.853	32.988
2.1	21	30.231	30.753	29.913	30.401	30.778	31.108	29.865	30.161	31.832	33.047
2.2	22	30.089	30.209	29.716	30.563	30.659	32.299	29.909	30.282	31.858	33.27
2.3	23	29.827	30.299	29.502	30.375	30.691	32.301	29.749	32.08	32.043	33.673
2.4	24	29.702	30.342	29.423	30.289	30.714	32.363	29.831	32.101	31.93	33.118
2.5	25	29.268	30.2	29.318	30.321	30.743	32.336	30.07	32.247	32.347	33.379
2.6	26	29.505	30.082	29.413	30.202	30.765	32.241	30.058	29.884	32.167	32.98
2.7	27	29.847	29.831	29.508	30.004	30.518	32.174	29.822	30.21	32.395	32.951
2.8	28	29.892	29.588	29.548	30.167	32.807	32.157	29.717	30.114	31.943	32.958
2.9	29	29.828	29.579	29.678	30.236	30.992	30.886	29.471	29.84	31.862	32.913
3	30	29.834	29.962	29.818	30.423	31.001	31.023	29.671	29.696	31.912	32.675
3.1	31	29.81	29.91	29.672	30.684	30.863	31.184	29.669	29.758	34.471	32.965
3.2	32	29.777	29.712	29.625	30.512	31.135	30.834	29.97	29.528	32.073	33.008
3.3	33	29.979	30.298	29.393	30.221	30.971	31.011	29.928	29.212	32.094	32.983
3.4	34	29.7	30.033	29.473	30.364	31.003	30.873	30.038	28.901	32.578	32.58
3.5	35	29.676	29.97	29.388	29.975	31.192	31.011	29.958	28.563	32.321	32.975
3.6	36	29.83	29.879	29.344	29.638	31.155	30.94	29.756	28.623	32.456	33.062
3.7	37	30.273	29.809	29.242	29.674	32.415	30.892	29.496	28.588	32.353	32.862
3.8	38	30.145	30.059	29.543	29.581	32.29	31.159	29.585	28.65	31.868	32.854
3.9	39	30.611	29.773	29.47	29.965	32.478	30.986	29.411	28.788	31.639	32.986
4	40	30.299	30.216	29.16	29.747	32.276	31.077	29.401	28.833	31.688	33.146
4.1	41	30.068	29.683	29.319	30.031	31.987	30.9	29.311	28.796	31.506	33.106
4.2	42	30.273	29.826	29.26	30.404	32.09	31.189	28.858	28.799	31.585	33.014
4.3	43	30.225	30.07	29.092	30.191	32.028	31.107	28.768	28.429	31.488	32.891
4.4	44	30.258	29.921	29.152	30.565	31.613	31.094	29.327	28.435	31.155	32.975
4.5	45	29.686	29.92	29.229	30.428	31.922	30.991	29.172	28.453	31.358	32.872
4.6	46	29.638	30	29.3	30.409	31.664	30.888	29.071	28.253	31.711	32.594
4.7	47	29.4	29.801	29.117	30.616	31.642	31.063	29.175	28.467	31.915	32.407
4.8	48	29.409	29.847	29.14	30.804	31.989	31.087	28.949	28.218	32.25	32.971
4.9	49	29.322	29.849	29.046	30.605	32.02	31.227	28.881	28.276	31.683	33.069
5	50	29.079	29.635	29.355	30.803	32.382	31.451	29.113	28.268	32.034	32.931
5.1	51	29.276	29.93	29.33	30.593	32.154	31.229	31.065	28.39	32.051	33.029
5.2	52	29.363	29.649	29.458	30.643	30.649	32.681	31.065	28.322	32.065	33.08
5.3	53	29.455	29.944	29.437	30.934	31.052	35.453	28.844	28.332	32.163	33.1
5.4	54	29.469	29.998	29.478	31.089	30.965	35.158	28.93	28.497	35.635	32.811
5.5	55	29.509	29.509	29.686	31.447	30.862	33.772	28.941	28.471	31.623	32.96
5.6	56	30.081	29.601	29.791	31.377	31.095	33.658	29.14	28.368	31.519	33.108
5.7	57	30.188	30.039	29.811	31.097	30.935	33.748	28.972	28.509	31.297	33.255
5.8	58	30.291	30.015	29.622	30.812	30.773	33.617	28.908	28.423	31.726	33.399
5.9	59	30.498	30.137	29.754	31.019	30.664	33.697	29.014	28.432	31.991	33.015
6	60	30.471	29.902	29.838	30.813	30.48	33.532	29.009	28.339	31.852	33.044
6.1	61	30.465	29.681	29.988	30.814	30.418	33.505	28.738	28.306	31.705	33.315
6.2	62	30.36	29.289	29.935	30.686	30.457	33.847	28.706	28.301	31.648	33.358
6.3	63	30.254	29.537	29.509	30.573	30.419	33.596	28.907	28.259	31.261	33.243
6.4	64	30.271	29.532	29.729	30.221	30.473	33.618	28.994	28.214	31.447	32.91
6.5	65	30.535	29.154	29.743	30.413	30.236	33.789	29.184	28.212	31.256	32.916
6.6	66	30.485	29.284	29.508	30.194	33.804	33.819	28.955	28.383	31.018	32.865
6.7	67	30.518	29.057	29.567	30.287	33.944	33.961	29.296	30.086	31.266	32.943
6.8	68	30.631	29.038	29.364	30.452	33.762	33.98	29.319	30.314	31.996	32.379
6.9	69	30.558	29.373	29.423	30.183	33.717	33.832	31.199	30.155	30.871	32.747
7	70	30.505	29.561	29.443	29.888	33.524	32.747	30.896	30.008	31.046	32.654
7.1	71	30.342	29.794	29.31	29.86	33.348	33.084	31.07	30.137	32.258	32.499
7.2	72	30.402	29.829	29.802	30.001	33.658	31.141	31.078	30.101	32.304	32.772
7.3	73	30.68	29.779	29.612	30.316	33.472	30.709	30.704	30.029	32.293	32.765
7.4	74	30.859	29.373	29.852	30.468	33.562	30.735	29.237	29.906	32.884	32.896
7.5	75	30.868	28.963	29.874	30.454	33.75	31.035	29.32	29.961	32.719	32.874
7.6	76	30.593	28.787	29.645	30.413	33.707	30.615	29.504	29.823	32.494	32.87
7.7	77	30.589	28.9	29.547	30.652	33.962	30.666	29.395	30.011	32.394	32.561
7.8	78	30.821	28.926	29.706	30.49	33.708	30.879	29.362	28.293	32.098	32.915
7.9	79	30.523	29.038	29.346	30.963	34.038	30.699	29.205	28.527	32.035	33.2
8	80	30.607	28.742	29.448	30.421	33.939	30.886	29.074	28.457	32.033	33.182
8.1	81	30.492	28.731	29.42	31.061	33.892	30.855	29.298	28.58	31.549	33.334
8.2	82	30.65	29.349	29.554	30.559	34.062	30.824	29.495	28.439	31.732	33.737
8.3	83	30.569	29.393	29.47	30.592	33.831	32.757	29.247	28.548	31.354	33.356
8.4	84	30.434	29.6	29.697	30.589	33.847	32.561	29.343	28.267	31.108	33.596
8.5	85	30.21	29.259	29.386	30.617	34.127	32.597	29.639	28.302	31.195	33.504
8.6	86	30.557	29.2	29.491	30.614	34.069	32.909	29.524	28.226	31.06	33.292
8.7	87	30.561	29.375	29.327	30.694	34.166	31.733	31.327	28.203	31.042	33.632
8.8	88	30.531	28.955	29.453	30.944	31.516	31.708	34.035	28.307	30.915	33.63
8.9	89	30.613	28.748	29.514	30.788	31.624	31.686	34.422	28.545	31.02	34.048
9	90	30.437	28.996	29.499	30.587	31.363	31.41	34.354	28.374	31.18	33.329
9.1	91	30.437	28.915	29.542	30.886	31.019	31.451	33.676	28.467	31.465	33.033
9.2	92	30.163	29.061	29.529	30.739	31.305	33.296	33.804	28.887	31.585	33.368
9.3	93	30.053	29.161	29.515	30.674	33.784	33.617	32.693	28.706	31.187	33.514
9.4	94	30.169	29.363	29.684	30.888	33.959	31.604	33.167	29.108	31.657	34.121
9.5	95	30.692	29.51	29.423	30.731	33.854	31.727	33.099	28.993	31.686	33.902
9.6	96	30.588	29.44	29.528	31.384	33.988	31.502	32.825	29.065	31.745	37.128
9.7	97	30.583	29.557	29.68	31.272	34.24	31.007	32.839	29.141	31.681	37.341
9.8	98	30.491	30.346	29.636	30.892	35.743	31.59	32.874	29.359	30.555	37.127
9.9	99	30.376	30.502	29.816	31.061	35.345	31.397	33.007	29.562	30.582	34.063
10	100	30.321	30.687	29.49	31.211	33.688	31.244	32.906	29.418	30.763	34.308
10.1	101	30.458	30.709	29.401	31.116	33.278	31.403	32.895	29.703	30.634	34.249
10.2	102	30.562	30.716	29.74	31.532	32.998	31.83	33.006	29.566	30.84	34.555
10.3	103	30.359	30.645	29.796	31.64	33.432	32.061	33.014	29.573	30.785	34.578
10.4	104	30.403	30.677	29.703	31.198	33.466	31.948	33.171	29.412	30.526	34.282
10.5	105	30.528	30.208	29.677	31.64	33.585	31.777	33.141	29.294	30.623	34.2
10.6	106	30.765	30.037	29.609	31.826	33.539	31.552	33.149	29.236	30.778	34.591
10.7	107	31.015	30.303	29.877	31.502	33.739	31.834	32.978	29.35	30.93	34.108
10.8	108	31.213	30.415	29.937	31.022	33.604	32.038	33.011	29.49	31.383	34.158
10.9	109	30.983	30.721	29.964	31.631	33.373	31.944	32.915	29.535	31.15	34.162
11	110	31.035	30.848	29.999	31.178	33.447	31.647	32.891	29.459	30.813	34.366
11.1	111	31.065	30.979	30.018	31.411	33.51	31.757	33.13	29.344	31.026	34.252
11.2	112	30.737	31.025	29.995	31.376	33.519	31.547	33.021	29.247	30.975	34.498
11.3	113	31.045	31.079	29.995	31.598	33.49	31.546	33.224	29.542	35.027	34.443
11.4	114	30.985	31.41	30.039	31.676	33.649	31.335	32.936	29.678	34.671	34.319
11.5	115	30.853	31.029	29.848	31.702	33.667	31.261	33.05	29.454	31.199	34.671
11.6	116	30.859	31.076	29.736	31.606	33.741	31.162	32.841	29.496	31.101	34.552
11.7	117	30.436	31.336	29.732	31.702	33.783	30.916	33.179	29.659	30.902	34.65
11.8	118	30.495	30.88	29.676	31.66	33.531	30.802	29.99	29.302	30.879	34.863
11.9	119	30.514	30.519	29.669	32.034	33.457	31.261	30.053	29.126	31.037	33.67
12	120	30.367	30.939	29.39	32.027	33.799	31.163	30.131	29.282	30.842	33.347
12.1	121	30.55	30.5	29.418	31.976	33.688	31.083	31.699	29.536	30.587	33.428
12.2	122	30.805	30.511	29.403	31.865	33.899	30.755	31.867	29.4	30.923	33.816
12.3	123	30.798	30.462	29.3	31.75	33.934	31.217	29.941	29.672	30.935	33.652
12.4	124	31.013	30.699	29.416	31.539	33.702	33.902	29.942	29.416	30.86	33.422
12.5	125	30.822	30.59	29.311	31.572	33.409	34.069	30.033	29.631	31.179	33.565
12.6	126	30.58	30.546	29.373	31.858	33.357	33.868	29.962	29.216	30.951	34.03
12.7	127	30.802	30.231	29.368	31.666	33.181	33.876	29.89	29.033	31.3	33.702
12.8	128	30.996	30.68	29.401	31.591	33.186	34.034	30.035	28.883	32.027	33.548
12.9	129	30.773	30.65	29.249	31.447	33.356	33.997	30.084	29.265	31.908	33.843
13	130	30.9	30.57	29.444	31.675	33.51	34.058	29.85	29.109	32.28	33.44
13.1	131	31.085	31.174	29.38	31.51	33.559	33.861	29.732	29.088	32.277	33.801
13.2	132	31.403	30.647	29.172	31.582	33.855	34.196	29.996	33.738	32.189	33.938
13.3	133	31.144	30.736	29.312	31.33	33.867	34.315	33.478	33.413	32.411	33.371
13.4	134	30.9	30.863	29.269	31.385	33.643	34.253	33.445	29.091	32.475	33.181
13.5	135	31.041	30.762	29.22	31.507	33.934	34.219	33.038	29.405	32.276	33.063
13.6	136	31.231	30.945	29.367	31.273	33.786	34.375	33.413	29.489	31.82	32.662
13.7	137	31.004	30.799	29.155	31.219	33.366	36.19	33.335	29.715	32.103	32.354
13.8	138	31.237	31.18	29.322	31.344	33.656	34.157	33.158	30.461	32.154	32.327
13.9	139	31.232	31.432	29.149	31.287	34.688	34.391	33.106	30.603	32.183	32.257
14	140	30.717	31.205	29.283	30.82	34.269	34.098	34.047	30.614	32.148	32.73
14.1	141	30.835	31.292	29.524	30.623	34.602	34.002	34.035	30.481	32.195	32.585
14.2	142	30.996	30.986	29.298	30.601	34.644	33.811	34.279	30.47	32.187	32.682
14.3	143	30.777	31.378	29.278	30.357	34.663	33.365	34.089	30.514	32.087	32.321
14.4	144	30.738	31.229	29.169	30.841	34.29	33.642	34.286	30.627	32.22	31.989
14.5	145	31.042	31.026	29.093	30.816	34.749	33.415	33.827	30.348	32.272	32.44
14.6	146	31.081	30.812	29.373	31.163	34.925	33.525	34.063	30.359	32.086	32.566
14.7	147	30.649	30.817	29.309	31.204	34.771	33.419	34.172	29.847	31.71	32.383
14.8	148	30.648	30.89	29.406	31.479	34.749	33.933	33.43	29.658	31.813	32.268
14.9	149	30.848	30.709	29.384	31.575	31.849	33.777	33.059	29.558	31.965	32.77
15	150	30.689	30.505	29.479	32.118	32.128	34.307	33.345	29.695	31.747	32.722
15.1	151	30.732	30.885	29.193	31.967	32.253	33.987	33.397	30.09	31.692	32.267
15.2	152	30.566	30.964	29.315	32.407	32.367	33.934	33.435	29.995	31.849	32.46
15.3	153	30.419	30.846	29.356	32.438	31.881	33.576	33.61	30.105	31.942	32.787
15.4	154	30.517	30.805	29.177	32.108	31.127	33.7	33.304	29.997	32.123	32.419
15.5	155	30.623	30.669	29.002	31.919	30.649	30.765	29.731	29.844	32.355	32.477
15.6	156	30.405	30.532	29.219	31.816	30.91	30.466	29.534	29.846	36.132	32.063
15.7	157	30.577	30.962	29.244	31.804	30.71	30.306	31.607	29.577	36.266	33.613
15.8	158	30.408	30.587	29.293	31.737	30.592	30.291	31.555	29.352	32.285	33.555
15.9	159	30.599	30.724	29.253	31.602	30.389	30.419	31.913	29.548	32.093	33.229
16	160	30.42	30.905	29.38	32.58	30.243	30.886	29.79	29.613	32.754	33.344
16.1	161	30.504	30.954	29.383	32.321	30.349	30.842	29.798	29.646	32.849	33.4
16.2	162	30.419	30.696	29.136	32.052	30.246	30.985	29.839	28.528	32.684	33.432
16.3	163	30.569	30.243	29.1	32.407	30.246	30.394	30.293	29.618	32.912	33.398
16.4	164	30.714	30.103	29.187	31.708	30.058	30.401	30.081	29.053	32.882	33.367
16.5	165	30.447	30.149	28.995	31.926	29.999	30.602	30.075	28.714	33.169	33.408
16.6	166	30.656	30.599	29.057	31.969	30.355	30.462	30.239	28.548	32.96	32.283
16.7	167	30.585	30.632	29.238	32.374	30.342	30.868	30.144	28.511	32.866	32.515
16.8	168	30.664	30.597	29.243	32.128	30.224	30.529	30.269	28.523	31.851	32.445
16.9	169	31.406	30.599	29.241	31.767	30.239	30.971	30.036	28.569	31.848	32.46
17	170	30.822	30.744	29.243	32.061	30.071	31.054	30.188	28.724	31.622	32.337
17.1	171	30.756	30.748	29.253	31.75	29.871	30.953	30.051	28.543	31.954	32.707
17.2	172	30.745	30.45	29.09	32.001	29.853	31.243	30.327	28.701	31.938	33.076
17.3	173	30.53	30.266	29.184	31.735	29.732	31.031	30.311	28.938	32.072	32.872
17.4	174	30.68	30.386	29.183	31.679	30.263	31.491	29.83	29.064	31.763	32.809
17.5	175	30.6	30.486	29.253	31.591	30.296	31.197	30.285	28.71	32.169	32.843
17.6	176	30.411	30.564	29.252	31.479	30.787	31.514	29.711	28.702	31.819	32.889
17.7	177	30.642	30.232	29.092	31.705	30.422	32.821	30.051	28.76	32.435	32.738
17.8	178	30.58	30.142	29.206	31.907	30.258	32.512	30.008	28.798	32.249	35.434
17.9	179	30.901	30.441	28.892	31.743	30.503	31.21	30.094	28.642	32.015	35.44
18	180	30.973	30.37	29.19	31.617	30.59	31.093	29.956	28.65	32.069	35.448
18.1	181	30.926	30.649	29.371	31.502	30.494	30.984	30.016	28.907	32.099	35.311
18.2	182	31.358	30.623	29.169	31.655	30.513	30.869	30.064	28.851	32.352	35.472
18.3	183	31.503	30.648	28.905	31.761	30.771	30.849	29.929	28.951	31.948	35.079
18.4	184	31.385	30.136	29.297	31.511	30.721	30.735	30.1	28.939	32.584	34.787
18.5	185	31.246	30.569	29.153	31.73	30.658	32.844	29.913	29.048	32.387	34.787
18.6	186	30.96	31.019	29.337	31.801	30.558	30.742	29.691	29.088	31.99	32.209
18.7	187	30.844	30.819	29.169	32.007	30.159	30.714	29.343	28.862	32.257	32.35
18.8	188	31.15	30.85	29.168	31.699	30.418	30.311	31.171	28.966	31.92	32.294
18.9	189	31.193	31.174	29.213	32.081	30.784	30.239	31.269	28.768	31.878	32.137
19	190	30.885	30.847	29.433	32.106	30.56	30.237	31.521	28.942	31.916	32.478
19.1	191	31.013	30.949	29.161	32.094	30.777	30.03	31.601	28.856	31.871	32.551
19.2	192	31.193	30.988	29.178	32.436	30.757	30.26	31.509	28.865	31.852	32.838
19.3	193	31.201	31.002	29.163	32.792	31.097	30.248	30.163	28.582	31.78	33.299
19.4	194	30.916	30.775	29.064	32.542	31.005	30.421	30.181	29.318	32.453	32.92
19.5	195	31.053	30.84	29.055	31.928	30.426	30.647	30.24	29.469	32.032	34.266
19.6	196	30.933	31.155	29.119	32.007	30.546	30.429	30.378	29.577	32.089	34.31
19.7	197	30.833	31.089	29.199	32.013	30.378	30.243	30.327	29.549	32.171	34.613
19.8	198	30.833	31.065	29.307	31.912	30.567	30.372	30.017	29.662	31.995	34.494
19.9	199	30.254	30.962	29.448	31.958	30.563	30.398	29.831	29.419	31.993	34.575
20	200	30.07	30.605	29.503	31.935	31.675	30.453	30.061	29.557	31.994	34.33
20.1	201	29.878	30.506	29.106	32.108	31.713	30.52	30.136	29.619	32.013	33.153
20.2	202	30.009	30.623	29.181	32.063	32.104	30.429	30.324	28.423	32.111	33.435
20.3	203	30.617	30.348	29.308	31.95	32.122	31.942	30.218	28.496	32.45	33.211
20.4	204	30.618	30.557	29.337	32.235	32.158	32.391	30.368	28.46	32.203	33.18
20.5	205	30.736	30.506	29.348	32.191	31.934	30.403	30.141	28.935	32.346	33.369
20.6	206	30.506	30.444	29.03	32.089	31.985	30.862	30.087	30.501	32.409	33.753
20.7	207	30.396	30.417	29.076	31.893	31.818	30.651	29.83	30.421	32.617	33.563
20.8	208	30.33	30.19	29.061	31.967	31.816	30.596	29.686	30.426	32.134	33.623
20.9	209	30.486	30.217	29.021	32.268	31.801	30.592	29.751	30.338	31.539	33.448
21	210	30.635	30.697	29.295	32.345	32.054	30.837	30.122	28.82	31.873	33.369
21.1	211	31.163	30.388	28.968	32.331	31.859	31	30.101	30.29	32.159	33.218
21.2	212	30.987	30.311	28.984	32.334	31.734	30.977	30.049	28.633	35.338	33.076
21.3	213	31.098	30.322	29.039	32.468	31.812	30.447	30.02	28.807	35.11	32.994
21.4	214	30.882	30.192	29.203	32.278	31.543	30.571	30.47	28.685	34.829	33.17
21.5	215	31.165	30.596	29.248	32.437	31.939	30.698	30.416	28.569	34.973	33.227
21.6	216	30.911	30.579	29.055	31.88	32.014	31.914	30.454	28.535	34.746	32.931
21.7	217	30.664	30.251	29	31.562	32.156	32.055	30.383	28.68	35.21	32.63
21.8	218	30.928	30.381	28.921	31.995	31.924	32.337	32.357	28.594	31.264	32.447
21.9	219	31.087	30.464	28.961	31.706	32.098	30.377	32.391	28.742	31.266	32.643
22	220	31.091	30.36	29.349	32.071	32.075	30.758	30.218	28.748	31.73	32.802
22.1	221	30.768	30.511	29.265	31.662	31.797	30.767	30.091	29.419	31.253	32.878
22.2	222	30.915	30.911	29.12	31.954	31.3	30.591	30.048	29.454	31.429	32.81
22.3	223	30.905	30.958	29.284	31.909	31.411	30.396	30.352	29.631	31.505	32.674
22.4	224	30.978	30.742	29.236	31.921	31.23	30.019	30.379	29.394	31.492	32.594
22.5	225	30.85	30.913	29.17	31.421	31.493	30.05	30.295	29.406	31.017	32.798
22.6	226	31.057	30.738	28.917	31.255	31.604	30.036	30.122	29.411	31.346	32.869
22.7	227	31.106	30.721	28.867	31.684	31.698	30.445	30.412	29.689	31.28	33.163
22.8	228	31.046	30.73	29.195	31.205	31.237	30.059	30.299	29.398	31.913	33.25
22.9	229	30.721	30.282	29.149	31.451	31.085	30.117	30.364	28.557	31.727	32.901
23	230	30.721	30.694	29.168	31.155	32.073	30.064	30.562	28.625	31.579	33.103
23.1	231	30.852	30.47	29.147	31.277	32.467	30.178	30.854	28.69	31.57	33.032
23.2	232	30.905	30.5	29.081	31.164	32.535	30.424	30.565	28.564	31.436	32.882
23.3	233	31.009	30.195	29.278	31.208	32.492	30.191	30.049	28.577	31.577	32.979
23.4	234	30.994	30.368	29.141	31.557	32.322	31.744	30.878	28.649	31.331	32.522
23.5	235	30.945	30.279	29.45	31.585	32.33	30.211	30.997	28.577	33.099	32.531
23.6	236	30.735	30.246	29.502	31.508	32.643	31.866	30.915	28.546	31.668	32.168
23.7	237	30.93	30.392	29.282	31.333	32.806	31.996	31.013	28.421	34.43	32.134
23.8	238	30.619	30.658	29.491	31.554	33.026	30.042	31.055	28.687	34.182	31.868
23.9	239	30.83	30.577	29.467	31.303	32.951	30.152	31.206	28.735	34.163	32.432
24	240	30.873	30.471	29.322	31.242	32.714	30.214	31.155	32.543	33.815	32.725
24.1	241	30.687	30.68	29.478	31.3	32.185	31.896	31.27	32.492	33.704	33.703
24.2	242	30.736	30.566	29.559	31.342	30.86	30.01	31.171	32.557	33.3	34.111
24.3	243	30.911	30.45	29.574	31.212	30.782	29.862	30.971	32.52	33.272	34.008
24.4	244	30.854	30.088	29.302	31.38	30.931	29.621	30.79	33.358	33.641	34.054
24.5	245	30.685	30.19	29.557	31.521	30.992	29.801	31.203	29.432	33.614	33.647
24.6	246	30.83	30.154	29.431	31.307	30.746	30.074	31.031	29.593	33.762	33.549
24.7	247	30.525	30.455	29.522	31.314	31.286	30.184	31.268	29.79	33.659	33.519
24.8	248	30.814	30.74	29.451	31.446	31.166	30.078	30.836	29.772	33.365	33.634
24.9	249	30.799	30.747	29.368	31.258	31.308	30.288	30.889	29.693	31.864	33.533
25	250	30.653	30.828	29.164	31.095	31.326	30.575	30.517	28.571	31.891	33.272
25.1	251	30.814	30.634	29.566	31.065	33.857	30.705	30.549	28.435	31.974	31.306
25.2	252	30.538	30.581	29.229	31.392	33.563	30.895	30.862	28.387	30.884	31.59
25.3	253	30.584	30.638	29.38	31.034	33.857	30.951	30.841	28.436	30.974	31.842
25.4	254	30.6	30.873	29.277	31.386	33.917	30.705	30.805	28.395	30.834	31.842
25.5	255	30.688	30.706	29.267	31.213	33.906	32.397	30.934	28.408	30.675	31.736
25.6	256	30.527	30.917	29.397	31.601	33.918	30.86	30.97	28.666	30.736	32.063
25.7	257	31.025	31.08	29.414	30.939	34.138	30.867	31.213	28.627	31.195	31.658
25.8	258	30.909	30.721	29.381	31.188	34.085	30.817	32.84	28.582	30.921	31.777
25.9	259	30.898	30.55	29.343	31.025	33.828	30.577	33.166	30.037	31.141	32.317
26	260	30.737	30.836	29.509	30.654	33.905	30.541	34.887	29.873	31.289	32.281
26.1	261	31.063	30.545	29.418	31.008	33.994	30.267	34.765	29.972	30.868	32.419
26.2	262	30.72	30.914	29.501	30.913	34.059	31.769	34.463	29.926	31.185	32.493
26.3	263	30.853	30.805	29.488	30.934	34.098	31.856	34.633	30.221	31.632	32.771
26.4	264	30.976	30.616	29.32	30.835	34.091	32.08	34.756	30.383	31.51	32.926
26.5	265	30.679	30.902	29.309	31.335	34.036	31.919	35.079	29.795	31.397	33.035
26.6	266	30.684	30.926	29.293	31.183	33.977	31.904	34.738	29.924	31.15	32.923
26.7	267	30.64	30.896	29.46	31.235	33.728	31.697	34.514	29.826	31.177	33.041
26.8	268	30.402	30.732	29.337	31.329	33.805	31.978	34.666	29.541	30.658	33.15
26.9	269	30.687	30.542	29.162	30.935	33.919	30.843	34.712	29.569	30.635	33.323
27	270	30.476	30.826	29.344	31.049	34.006	30.775	33.581	29.292	30.754	33.379
27.1	271	30.202	30.952	29.49	31.049	34.101	30.96	33.541	29.438	30.942	33.067
27.2	272	30.461	30.849	29.484	30.707	33.904	30.839	33.297	29.374	30.561	32.798
27.3	273	30.449	30.973	29.304	30.553	33.82	31.251	33.243	29.875	30.68	35.645
27.4	274	30.421	30.709	29.101	30.257	35.36	31.321	33.227	29.962	30.785	35.532
27.5	275	30.568	31.038	29.323	29.967	35.323	31.129	33.195	29.883	30.801	35.833
27.6	276	30.459	30.68	29.284	30.302	35.386	31.281	33.63	29.92	30.398	35.95
27.7	277	30.57	30.88	29.302	30.073	33.966	31.325	33.455	29.797	30.511	36.119
27.8	278	30.798	30.906	29.367	30.162	33.663	31.038	33.192	29.6	30.474	35.812
27.9	279	30.781	30.914	29.279	30.041	30.806	31.128	33.299	29.594	30.721	35.778
28	280	30.713	31.181	29.3	30.165	34.052	31.368	33.237	29.786	30.856	35.997
28.1	281	30.447	30.898	29.418	30.014	31.11	31.47	35.309	30.022	30.762	35.682
28.2	282	30.56	30.756	29.212	30.08	30.927	31.082	35.422	30.262	30.517	33.155
28.3	283	30.754	30.652	29.268	30.017	31.018	30.938	33.522	29.272	30.84	33.018
28.4	284	30.74	30.997	29.298	30.205	31.012	31.194	33.328	29.136	30.653	33.298
28.5	285	30.626	30.762	29.22	30.618	30.864	31.314	33.353	29.068	30.778	33.408
28.6	286	30.889	30.79	29.163	30.114	34.535	31.566	33.22	29.098	30.565	33.584
28.7	287	30.62	30.862	29.305	29.766	34.178	31.374	33.222	29.096	30.509	33.609
28.8	288	30.536	30.889	29.344	29.834	34.253	31.319	33.192	28.995	30.729	33.371
28.9	289	30.581	30.653	29.192	29.81	34.532	31.285	33.409	29.254	30.417	33.733
29	290	30.541	30.701	29.221	29.458	34.19	31.238	29.744	29.269	30.576	33.046
29.1	291	30.375	31.141	29.275	29.773	34.175	31.005	29.864	29.209	30.684	32.853
29.2	292	30.694	31.261	29.241	30.007	34.201	31.456	29.358	29.331	30.778	32.952
29.3	293	30.365	30.936	29.128	29.981	34.633	31.369	29.502	29.209	30.486	33.566
29.4	294	30.252	30.9	29.255	29.897	34.133	31.488	29.654	29.173	30.303	33.244
29.5	295	30.434	30.824	29.123	29.973	34.194	31.622	29.769	32.262	30.724	33.11
29.6	296	30.454	30.647	29.176	29.507	34.299	31.345	29.826	32.226	30.642	33.015
29.7	297	30.512	30.71	29.138	29.572	34.427	31.569	29.865	32.218	30.68	33.178
29.8	298	30.661	30.577	28.979	29.705	34.16	31.696	29.957	32.414	30.686	33.164
29.9	299	30.73	30.855	29.178	29.228	34.51	31.766	29.694	32.637	30.452	33.072
30	300	30.435	30.889	29.18	29.116	34.508	31.612	29.701	32.822	30.816	34.435
30.1	301	30.345	30.771	29.067	28.958	34.565	31.608	29.844	32.848	30.539	34.44
30.2	302	30.761	30.743	29.188	28.606	34.575	31.005	29.569	29.525	30.354	34.043
30.3	303	30.583	30.773	29.214	28.491	34.53	31.282	29.617	29.518	30.153	34.067
30.4	304	30.659	30.93	29.207	28.496	34.66	31.556	29.742	29.416	31.598	34.617
30.5	305	30.568	30.992	29.263	28.424	34.741	31.554	29.78	29.23	31.745	34.458
30.6	306	30.724	30.928	29.133	28.397	35.507	33.763	29.796	29.224	32.04	34.658
30.7	307	30.471	30.746	29.506	28.146	35.467	33.948	29.984	29.156	32.483	34.436
30.8	308	30.631	30.588	29.497	28.426	35.793	35.374	29.829	29.203	34.524	34.253
30.9	309	30.841	30.76	29.485	28.419	35.753	35.987	29.834	28.99	34.411	33.783
31	310	30.435	30.821	29.396	28.51	35.732	35.772	29.961	28.987	34.485	33.72
31.1	311	30.52	30.757	29.338	28.485	34.547	35.67	29.954	28.918	34.538	32.633
31.2	312	30.805	30.458	29.255	28.403	34.785	35.861	29.9	29.115	34.487	32.343
31.3	313	30.477	30.619	29.296	28.358	34.96	35.802	29.945	28.907	34.588	32.54
31.4	314	30.432	30.679	29.35	28.372	35.842	36.112	29.711	28.845	34.655	32.321
31.5	315	30.752	30.754	29.191	28.372	35.766	35.892	29.849	28.913	34.432	32.292
31.6	316	30.756	30.702	29.251	28.435	32.557	35.815	29.752	29.088	34.462	32.43
31.7	317	30.916	30.872	29.14	28.692	32.492	35.745	29.831	29.726	34.458	32.347
31.8	318	30.76	30.805	29.302	28.532	33.165	35.812	29.829	29.847	31.866	32.484
31.9	319	30.658	30.718	29.248	28.555	32.821	35.904	29.854	29.792	32.131	32.88
32	320	30.763	30.76	29.263	28.443	32.47	36.098	29.663	29.825	32.179	32.674
32.1	321	30.728	30.694	29.43	28.443	32.41	35.004	29.934	29.543	31.061	32.541
32.2	322	30.259	31.056	29.516	28.83	32.497	34.811	29.987	29.525	30.788	32.147
32.3	323	30.532	30.799	29.276	28.827	32.866	34.707	30.188	29.577	31.139	32.467
32.4	324	30.385	30.894	29.258	28.388	32.23	34.684	30.066	29.507	31.034	32.541
32.5	325	30.546	31.064	28.913	28.4	32.122	34.612	30.192	29.693	30.913	32.283
32.6	326	30.696	30.81	28.942	28.388	32.433	31.565	29.996	29.94	30.911	32.358
32.7	327	30.639	30.861	28.98	28.215	32.701	31.932	29.971	29.886	30.985	35.683
32.8	328	30.768	30.826	29.033	28.201	32.427	31.663	29.931	29.825	31.136	35.517
32.9	329	30.731	30.733	28.888	28.181	32.193	31.665	29.688	29.735	30.482	35.838
33	330	30.726	30.58	28.87	28.159	32.199	32.469	29.86	29.85	30.638	36.11
33.1	331	30.841	30.507	28.838	28.132	32.257	32.447	29.85	29.697	30.637	36.136
33.2	332	30.546	30.363	28.819	28.148	33.233	32.236	29.803	29.985	30.415	33.118
33.3	333	30.643	30.356	28.905	28.205	33.545	32.2	29.884	29.953	30.185	33.399
33.4	334	30.698	30.218	28.823	28.222	33.421	32.353	29.932	29.2	30.005	33.403
33.5	335	30.429	29.984	29.015	28.155	33.574	32.335	29.937	29.23	29.987	32.911
33.6	336	30.841	29.976	29.25	28.184	33.293	32.159	29.891	29.09	29.917	33.075
33.7	337	30.917	30.39	29.259	28.234	32.237	32.18	29.907	29.357	29.579	33.061
33.8	338	30.805	30.242	29.196	28.329	32.314	32.173	29.907	29.012	29.225	32.717
33.9	339	30.802	30.078	29.235	28.256	32.06	32.343	29.751	32.731	29.168	32.384
34	340	30.909	30.373	29.227	28.438	32.006	31.353	29.892	32.861	29.237	32.527
34.1	341	30.931	30.376	29.03	28.438	32.184	31.264	29.781	33.047	29.377	33.004
34.2	342	30.793	30.275	28.952	28.396	31.94	31.423	30.133	32.969	29.408	32.66
34.3	343	30.631	30.004	29.093	28.434	31.782	31.246	32.035	32.871	29.715	32.364
34.4	344	30.444	30.581	29.103	28.496	31.568	31.384	32.132	28.846	30.068	32.617
34.5	345	30.495	30.411	29.144	28.451	31.558	31.017	32.108	28.943	30.056	32.462
34.6	346	30.403	30.134	29.414	28.607	31.408	30.477	32.068	28.985	30.206	33.041
34.7	347	30.642	30.219	29.155	29.33	31.319	30.723	32.121	28.908	30.539	33.217
34.8	348	30.665	29.916	29.317	28.51	31.553	30.709	30.166	28.997	30.61	33.262
34.9	349	30.659	30.568	29.474	28.498	31.662	30.809	30.296	29.2	30.348	33.945
35	350	30.593	30.507	29.242	28.353	31.302	30.81	32.112	29.129	30.738	33.814
35.1	351	30.734	30.624	29.51	28.264	31.537	31.134	32.074	28.952	30.283	33.676
35.2	352	30.794	31.017	29.377	28.234	31.734	31.206	31.983	29.203	30.659	33.35
35.3	353	30.621	30.907	29.222	29.267	31.747	31.087	31.924	29.232	31.056	33.301
35.4	354	30.353	30.441	29.144	29.429	31.569	31.447	31.993	29.267	30.858	32.692
35.5	355	30.658	30.409	29.313	28.527	31.637	31.346	32.112	29.145	31.063	32.37
35.6	356	30.56	30.26	29.35	29.297	31.708	31.533	31.919	29.07	30.816	32.811
35.7	357	30.794	30.267	29.215	28.384	31.498	31.47	32.117	29.074	30.558	32.517
35.8	358	30.705	30.001	29.572	28.416	31.85	31.393	31.975	29.233	30.79	32.592
35.9	359	30.88	30.156	29.32	28.355	32.916	31.165	31.84	29.014	30.779	32.788
36	360	30.775	30.348	29.552	28.475	33.028	31.397	30.029	29.131	30.729	32.364
36.1	361	30.574	30.546	29.535	28.887	32.927	31.39	29.845	29.033	32.038	32.22
36.2	362	30.93	30.158	29.336	28.771	33.16	32.136	29.962	28.898	31.816	32.292
36.3	363	30.594	30.041	29.135	28.445	32.953	32.184	30.344	29.035	32.208	31.788
36.4	364	30.785	30.023	29.146	28.674	31.59	32.553	30.285	28.933	32.268	32.019
36.5	365	30.902	29.847	29.137	28.405	31.596	32.583	30.208	28.986	32.437	31.742
36.6	366	30.758	30.279	29.222	28.467	31.808	32.528	32.095	29.019	32.093	32.327
36.7	367	30.85	29.94	29.293	28.538	31.7	31.46	32.12	29.101	32.063	32.773
36.8	368	30.69	30.065	29.431	28.771	31.746	31.318	32.026	28.916	32.132	32.641
36.9	369	30.908	30.012	29.595	28.838	30.874	31.608	32.16	29.087	32.019	33.125
37	370	30.941	29.904	29.304	28.637	30.948	31.796	32.052	28.918	31.222	33.469
37.1	371	30.725	30.149	29.269	28.518	30.874	31.96	32.196	28.955	31.325	32.961
37.2	372	30.553	30.104	29.199	28.429	31.063	32.178	31.941	28.925	31.324	33.364
37.3	373	30.902	30.286	29.438	28.492	30.997	31.788	29.764	29.12	31.386	32.961
37.4	374	30.925	30.237	29.49	28.437	31.056	31.779	30.03	29.067	31.81	32.811
37.5	375	30.793	30.337	29.391	28.502	30.828	31.273	30.112	29.244	31.656	33.062
37.6	376	30.775	30.374	29.4	28.507	30.857	31.194	29.685	29.072	31.484	33.107
37.7	377	30.725	29.893	29.434	28.697	31.172	31.26	29.6	29.056	33.843	32.866
37.8	378	30.699	30.141	29.41	28.705	31.075	31.19	29.461	28.996	34.023	32.968
37.9	379	31.088	30.593	29.598	28.645	31	34.187	29.369	29.062	31.729	32.995
38	380	31.211	30.515	29.604	28.657	31.244	33.983	29.567	29.001	31.72	34.276
38.1	381	31.046	30.521	29.429	28.283	31.095	34.047	29.916	28.977	31.555	33.316
38.2	382	31.023	30.677	29.454	28.654	30.811	33.857	29.89	29.01	31.822	33.481
38.3	383	31.037	30.545	29.357	28.696	30.621	33.808	29.957	29.023	31.806	33.214
38.4	384	30.805	30.718	29.413	28.715	31.002	33.552	30.155	28.877	31.728	33.132
38.5	385	30.634	30.883	29.485	29.734	30.897	33.87	30.174	28.928	31.993	33.13
38.6	386	31.046	30.756	29.472	28.64	31.084	33.738	30.052	28.993	31.325	33.394
38.7	387	31.033	30.678	29.63	29.708	30.747	33.978	30.239	28.992	32.372	33.484
38.8	388	30.834	30.859	29.47	29.779	31.037	33.986	29.973	29.056	32.415	33.328
38.9	389	30.647	31.092	29.482	29.813	30.607	35.081	30.273	28.98	32.362	33.589
39	390	30.687	30.908	29.493	28.862	31.028	35.214	29.976	28.955	32.292	33.244
39.1	391	31.004	31.179	29.501	29.637	30.883	35.153	30.053	29.062	32.202	33.233
39.2	392	30.854	30.967	29.572	29.786	31.256	35.144	30.112	29.114	31.914	34.469
39.3	393	30.959	30.789	29.669	29.458	31.006	34.948	30.045	29.091	31.882	34.705
39.4	394	31.101	31.163	29.477	29.474	31.065	34.065	30.14	29.011	32.177	34.464
39.5	395	30.939	31.223	29.427	29.307	30.754	34.309	30.111	29.176	31.227	34.192
39.6	396	31.216	31.23	29.613	29.477	31.833	34.346	30.035	29.055	31.236	34.366
39.7	397	31.08	30.985	29.627	29.409	32.001	34.332	30.161	28.907	31.444	34.392
39.8	398	30.995	31.321	29.656	29.285	31.126	34.033	30.196	29.007	31.134	34.366
39.9	399	30.755	31.173	29.719	29.217	31.673	33.871	30.344	29.021	31.198	34.485
40	400	30.672	31.083	29.831	29.17	31.347	34.008	30.543	28.812	31.072	33.125
40.1	401	30.735	31.217	29.764	28.103	31.495	34.24	30.328	28.795	31.197	33.386
40.2	402	30.916	31.214	29.786	27.995	30.846	34.372	30.034	28.875	31.377	33.362
40.3	403	30.911	31.184	29.559	27.988	31.044	34.219	29.747	28.943	31.243	33.223
40.4	404	30.904	31.341	29.638	28.128	31.723	34.231	29.51	29.027	31.178	33.423
40.5	405	30.952	30.95	29.628	27.874	31.744	33.925	29.475	28.872	31.269	32.803
40.6	406	31.014	30.696	29.786	27.906	31.896	33.912	29.609	28.993	31.023	32.689
40.7	407	31.052	30.972	29.831	27.647	32.103	33.901	29.891	28.978	31.236	32.666
40.8	408	30.531	31.073	29.911	27.713	32.221	33.952	29.573	29.191	31.168	35.386
40.9	409	30.753	31.045	29.612	27.745	32.05	34.205	29.992	29.219	30.628	35.168
41	410	30.644	31.133	29.732	27.868	32.111	35.279	30.325	29.335	30.401	35.228
41.1	411	30.93	31.32	29.712	27.872	32.067	35.17	29.924	29.313	30.907	34.896
41.2	412	30.992	31.557	29.689	27.753	32.267	35.101	30.065	29.277	30.801	35.284
41.3	413	30.838	31.402	29.681	27.667	32.101	34.824	30.126	29.326	30.478	35.221
41.4	414	30.959	31.606	29.836	27.748	32.206	34.608	30.34	29.379	31.771	35.248
41.5	415	30.934	31.416	29.527	27.697	32.217	35.023	30.595	29.376	31.615	34.994
41.6	416	30.69	31.377	29.553	27.638	32.206	31.955	30.461	29.34	31.753	32.872
41.7	417	30.613	31.206	29.398	27.593	32.153	31.111	30.494	29	31.771	32.913
41.8	418	30.775	31.162	29.554	27.788	32.193	31.007	30.569	28.927	31.786	32.856
41.9	419	30.677	31.086	29.651	27.766	31.464	30.98	30.627	28.929	31.994	32.904
42	420	30.914	31.239	29.392	27.779	31.492	30.804	30.27	28.752	31.812	32.838
42.1	421	30.784	30.941	29.565	27.716	31.593	30.976	30.529	28.955	30.55	32.544
42.2	422	30.62	30.969	29.351	27.689	31.6	30.894	30.596	28.977	30.984	33.014
42.3	423	30.269	30.881	29.446	27.857	31.359	30.829	30.538	28.996	30.671	32.93
42.4	424	30.362	31.181	29.426	27.796	31.147	30.833	30.218	29.038	31.109	32.719
42.5	425	30.67	31.118	29.564	27.808	31.241	31.064	31.131	29.009	30.972	32.762
42.6	426	30.909	31.428	29.609	27.787	31.776	31.129	31.243	29.104	30.861	32.526
42.7	427	30.609	31.001	29.409	27.668	31.403	31.536	32.926	29.424	30.887	32.691
42.8	428	30.754	31.394	29.459	27.707	31.189	31.528	33.06	29.646	31.002	32.645
42.9	429	30.759	31.432	29.324	27.794	30.836	31.779	31.066	29.462	31.176	32.877
43	430	30.82	31.439	29.41	27.801	31.046	31.729	31.141	29.194	31.279	32.956
43.1	431	30.784	31.164	29.519	27.622	31.142	33.599	31.367	29.284	31.133	32.784
43.2	432	30.833	31.302	29.276	27.696	30.787	33.513	31.389	29.116	30.776	32.957
43.3	433	30.907	31.383	29.382	27.604	31.009	33.391	31.297	29.308	30.425	32.902
43.4	434	31.125	31.132	29.498	27.692	31.198	33.394	31.522	29.27	30.466	32.697
43.5	435	30.839	31.499	29.499	27.733	30.995	33.214	31.339	29.095	33.259	32.789
43.6	436	30.868	31.105	29.335	27.721	30.981	33.407	31.521	29.119	30.938	32.827
43.7	437	30.679	30.644	29.476	27.525	31.108	33.281	31.422	29.088	31.614	32.388
43.8	438	30.458	30.85	29.372	27.477	30.881	33.17	31.46	29.109	31.164	32.56
43.9	439	30.098	31.131	29.257	27.652	30.871	34.236	31.404	29.151	31.102	32.569
44	440	30.38	30.846	29.242	27.718	30.917	33.807	31.5	28.831	31.002	32.612
44.1	441	30.537	31.128	29.295	27.819	30.946	33.701	31.346	28.889	34.391	32.454
44.2	442	30.36	31.033	29.35	27.622	31.142	33.82	31.811	28.848	35.258	32.33
44.3	443	30.499	31.199	29.368	27.762	31.078	33.946	30.928	28.864	35.065	32.457
44.4	444	30.819	30.997	29.418	27.938	30.969	32.292	31.172	28.895	31.916	32.478
44.5	445	30.789	30.804	29.232	27.78	30.942	31.384	30.969	28.834	31.729	32.243
44.6	446	30.874	31.169	29.277	27.8	31.132	31.035	30.869	28.886	31.566	32.182
44.7	447	30.867	31.209	29.352	27.859	31.473	32.994	30.853	28.889	31.566	32.273
44.8	448	30.856	31.011	29.652	27.784	31.322	33.097	30.456	32.623	31.351	31.896
44.9	449	30.641	31.01	29.346	27.783	31.504	33.198	30.393	32.617	31.488	32.364
45	450	30.641	31.313	29.421	27.706	31.643	33.05	30.63	32.854	31.729	32.56
45.1	451	30.844	31.24	29.438	27.723	31.795	31.266	30.333	32.63	32.037	35.055
45.2	452	30.812	31.102	29.474	27.784	31.671	31.428	30.12	32.883	32.431	35.042
45.3	453	30.583	30.892	29.596	27.686	31.789	31.352	30.222	32.739	32.519	34.988
45.4	454	30.419	31.083	29.552	27.692	31.667	31.553	30.317	32.685	31.303	34.93
45.5	455	30.518	30.864	29.555	27.616	31.924	30.843	29.887	32.752	31.364	34.856
45.6	456	30.417	30.819	29.474	27.749	32.086	30.685	29.971	32.458	31.41	34.908
45.7	457	30.629	30.764	29.544	27.655	31.705	30.82	29.962	29.019	31.248	34.939
45.8	458	30.445	30.574	29.686	27.676	31.603	31.025	29.76	29.025	31.166	32.367
45.9	459	30.304	30.785	29.643	27.77	31.643	31.027	29.424	29.009	30.888	32.308
46	460	30.598	30.58	29.607	27.739	31.684	30.848	29.64	28.885	30.964	32.011
46.1	461	30.343	30.627	29.775	27.713	31.586	31.017	29.553	28.822	30.471	31.723
46.2	462	30.325	30.921	29.737	27.887	31.389	31.124	29.57	28.949	30.759	32.142
46.3	463	30.487	30.73	29.662	27.819	31.272	31.117	29.467	28.958	30.807	32.097
46.4	464	30.181	30.683	29.595	27.726	31.688	30.943	29.397	28.925	30.949	32.475
46.5	465	30.371	30.934	29.458	27.776	31.516	30.956	29.62	28.957	31.301	32.002
46.6	466	30.456	30.958	29.668	27.801	31.396	30.907	29.504	28.957	31.121	32.19
46.7	467	30.652	30.911	29.799	27.811	31.483	30.986	29.184	28.964	30.906	36.574
46.8	468	30.51	30.755	29.711	27.792	31.123	30.849	28.871	28.959	30.615	36.591
46.9	469	30.535	30.829	29.682	27.774	31.18	30.952	28.901	29.04	30.652	36.737
47	470	30.501	30.861	29.635	27.896	31.452	30.999	28.979	28.916	30.439	37.289
47.1	471	30.521	30.712	29.558	27.822	30.965	30.833	28.996	28.924	30.47	38.446
47.2	472	31.029	30.664	29.603	27.827	31.061	30.783	29.276	29.126	30.731	38.604
47.3	473	30.562	30.524	29.517	27.781	31.398	30.972	29.141	28.794	30.703	38.215
47.4	474	30.624	30.677	29.511	27.692	35.649	31.038	29.391	28.854	31.302	38.672
47.5	475	30.742	30.866	29.807	27.833	30.666	30.79	29.1	28.827	31.498	34.308
47.6	476	30.657	30.707	29.497	27.805	31.45	32.261	29.166	28.919	31.781	34.536
47.7	477	30.56	30.895	29.327	27.842	31.514	32.263	33.573	28.694	31.485	34.197
47.8	478	30.569	31.013	29.27	27.933	31.393	32.401	33.655	28.976	31.599	34.162
47.9	479	30.495	30.86	29.239	27.817	31.11	32.19	33.783	28.868	31.47	33.132
48	480	30.529	30.695	29.617	27.777	31.328	32.09	33.874	28.899	31.164	33.248
48.1	481	30.506	30.866	29.315	27.806	31.672	32.101	29.731	28.933	31.054	33.215
48.2	482	30.248	30.92	29.447	27.731	31.899	32.427	30.079	28.869	31.398	33.44
48.3	483	30.148	30.744	29.435	27.816	31.959	32.404	30.147	30.539	31.031	33.428
48.4	484	30.356	30.656	29.321	27.667	31.978	32.527	30.246	30.515	31.273	33.123
48.5	485	30.65	30.738	29.288	27.75	31.804	32.691	30.091	30.433	31.296	32.78
48.6	486	30.769	30.906	29.47	27.829	32.04	31.785	30.143	30.456	31.453	32.55
48.7	487	30.881	30.952	29.194	28.697	31.965	31.652	30.23	30.51	31.482	32.752
48.8	488	30.687	30.883	29.145	27.71	31.755	31.23	30.1	30.379	30.941	32.714
48.9	489	30.777	30.787	29.274	27.826	31.777	31.181	30.239	30.582	30.977	32.615
49	490	30.728	30.511	29.302	27.668	32.01	31.576	30.033	28.76	31.103	32.232
49.1	491	30.862	30.808	29.296	27.726	31.85	31.661	30.092	28.987	31.113	32.162
49.2	492	30.976	30.829	29.519	27.818	31.735	31.627	30.184	28.87	30.959	32.382
49.3	493	30.778	30.712	29.463	27.907	31.658	31.595	30.008	29.086	31.9	32.254
49.4	494	30.677	30.744	29.233	27.731	31.607	31.786	29.834	28.953	31.892	32.561
49.5	495	30.794	30.969	29.536	27.638	31.843	31.698	30.994	28.796	31.755	32.114
49.6	496	30.811	30.78	29.362	27.798	31.719	31.783	30.968	28.943	32.208	32.159
49.7	497	30.54	30.888	29.328	27.951	31.801	31.847	31.47	28.847	32.058	31.792
49.8	498	30.603	30.86	29.342	27.76	31.675	32.05	31.448	28.966	31.713	32.262
49.9	499	30.65	30.69	29.245	27.9	30.534	31.321	31.585	29.023	31.688	32.078
50	500	30.792	30.808	29.474	29.014	30.698	31.224	31.185	28.891	31.542	32.209
50.1	501	30.974	30.579	29.404	27.823	31.146	31.301	31.233	28.935	31.377	32.259
50.2	502	30.491	30.616	29.2	27.633	31.083	31.246	31.049	29.005	31.394	34.886
50.3	503	30.758	30.343	29.203	27.824	30.981	31.122	31.106	29.01	31.491	34.87
50.4	504	30.967	30.54	29.566	27.792	30.992	31.124	31.285	28.901	31.623	34.967
50.5	505	30.849	30.561	29.417	28.702	31.724	31.474	31.348	29.055	30.189	35.205
50.6	506	30.837	30.6	29.52	27.731	31.71	31.422	31.083	29.039	30.086	35.341
50.7	507	30.85	30.773	29.542	27.777	31.883	31.49	31.177	28.987	29.986	33.089
50.8	508	30.921	30.615	29.25	27.732	30.264	31.442	31.354	28.862	30.282	32.953
50.9	509	31.09	30.741	29.376	28.797	30.238	31.634	31.302	28.81	30.445	33.251
51	510	31.031	30.734	29.376	28.783	30.766	31.586	31.122	28.982	32.132	33.392
51.1	511	30.793	30.955	29.295	28.757	30.713	31.56	30.002	28.986	32.222	33.572
51.2	512	30.566	31.021	29.202	27.722	30.74	31.31	30.094	29.035	32.004	33.08
51.3	513	30.279	30.946	29.349	27.808	30.423	31.554	30.26	28.937	32.129	33.319
51.4	514	30.485	30.948	29.22	27.666	30.739	32.463	30.228	28.787	32.03	33.445
51.5	515	30.651	30.364	29.305	28.783	30.726	32.336	30.179	28.958	31.873	33.67
51.6	516	30.563	30.509	29.424	28.634	30.249	32.317	30.139	28.866	31.916	33.16
51.7	517	30.665	30.549	29.317	28.846	30.385	32.435	29.753	28.862	31.427	33.076
51.8	518	30.236	30.332	29.336	29.022	30.674	32.142	30.062	28.76	31.484	33.001
51.9	519	30.126	30.4	29.229	28.864	30.529	32.282	30.018	28.842	31.541	33.018
52	520	30.01	30.369	29.302	28.946	30.736	31.105	29.691	28.734	31.454	33.021
52.1	521	29.909	30.709	29.441	28.986	30.675	31.059	29.81	28.573	31.343	32.723
52.2	522	30.199	30.504	29.443	29.066	30.866	31.298	29.909	28.863	31.452	32.66
52.3	523	30.452	30.22	29.347	28.914	31.286	31.181	30.19	28.744	31.31	33.145
52.4	524	30.494	30.145	29.255	28.936	31.12	31.477	30.132	28.667	31.602	33.056
52.5	525	30.32	30.553	29.206	28.944	31.322	31.058	30.044	28.758	31.641	33.34
52.6	526	30.08	30.488	29.174	29.069	35.467	31.24	31.743	28.642	31.503	33.014
52.7	527	30.241	30.718	29.17	28.844	35.525	31.361	31.681	28.688	31.378	33.17
52.8	528	30.231	30.769	29.287	28.861	35.661	31.663	31.725	28.65	31.296	33.199
52.9	529	30.535	30.711	29.212	27.852	35.191	31.591	31.788	28.755	31.204	33.304
53	530	30.359	30.717	29.366	28.861	31.128	31.729	31.948	28.759	32.914	33.386
53.1	531	30.446	30.888	29.288	27.759	31.317	31.261	31.794	28.607	33.267	33.467
53.2	532	30.6	30.951	29.184	27.449	31.174	34.386	31.698	28.8	33.7	35.012
53.3	533	30.932	30.752	29.265	27.557	30.924	34.31	31.906	28.631	33.701	33.236
53.4	534	30.891	30.778	29.293	28.708	30.602	33.984	32.002	28.809	33.291	33.19
53.5	535	30.711	30.788	29.203	27.648	30.738	34.961	31.897	28.837	32.082	33.145
53.6	536	30.891	30.62	29.424	27.477	30.801	34.996	32.243	28.818	35.728	33.233
53.7	537	30.609	30.758	29.355	27.462	30.792	36.807	31.958	32.938	35.622	33.055
53.8	538	30.759	30.912	29.285	27.652	30.889	34.932	32.027	33.072	35.507	33.05
53.9	539	30.8	30.79	29.208	27.498	30.695	35.076	31.974	32.645	35.436	32.617
54	540	31.056	30.492	29.105	27.433	30.71	31.477	30.044	32.747	35.66	32.674
54.1	541	30.753	30.402	29.246	27.418	30.582	31.155	30.249	28.801	35.53	32.899
54.2	542	30.634	30.335	29.133	27.555	30.712	31.407	30.226	28.572	35.024	33.009
54.3	543	30.713	30.265	29.258	27.448	30.6	31.323	30.487	28.679	34.956	32.894
54.4	544	30.783	30.309	29.494	27.368	30.86	31.208	30.38	28.852	35.025	32.782
54.5	545	30.895	30.201	29.503	27.356	30.931	31.449	30.521	28.875	34.934	32.85
54.6	546	30.975	30.329	29.503	27.475	32.197	31.31	30.216	28.892	34.939	35.143
54.7	547	30.792	30.287	29.302	27.507	32.406	31.39	30.349	29.005	35.023	35.491
54.8	548	30.243	30.139	29.362	27.695	32.176	31.197	30.107	28.999	35.371	35.311
54.9	549	30.488	30.191	29.263	27.711	32.292	31.096	34.526	28.786	35.35	35.282
55	550	30.442	30.213	29.271	27.845	32.357	31.348	34.518	28.922	35.515	35.497
55.1	551	30.424	30.562	29.341	27.735	32.476	31.42	35.883	28.998	35.802	35.563
55.2	552	30.287	30.372	29.439	27.819	32.527	31.496	36.112	29.026	35.753	35.528
55.3	553	30.345	30.376	29.461	27.781	32.122	31.364	31.952	29.036	35.983	35.656
55.4	554	30.634	30.634	29.475	27.874	32.426	31.799	31.909	29.004	36.538	35.496
55.5	555	30.558	30.729	29.405	27.879	31.993	31.717	31.681	30.766	36.316	35.469
55.6	556	30.406	30.658	29.322	27.994	31.873	31.485	31.987	30.863	35.823	32.974
55.7	557	29.979	30.901	29.462	27.912	31.854	31.396	31.572	30.828	35.635	32.681
55.8	558	30.146	30.981	29.39	27.798	31.905	31.941	29.874	30.747	32.764	32.789
55.9	559	30.27	30.966	29.338	27.799	32.159	31.499	30.123	30.758	32.454	32.7
56	560	30.49	30.81	29.3	27.88	32.125	31.491	30.095	31.048	32.842	32.678
56.1	561	30.512	30.548	29.225	27.749	32.097	31.454	30.129	30.854	33.32	32.617
56.2	562	30.673	30.412	29.266	27.684	32.56	31.419	30.09	28.939	33.002	32.186
56.3	563	30.881	30.671	29.298	27.606	32.633	31.233	30.326	30.854	33.257	32.397
56.4	564	30.538	30.305	29.34	27.653	32.604	31.117	30.258	29.202	33.181	32.77
56.5	565	30.657	30.139	29.321	27.66	32.489	31.071	29.995	28.977	33.147	32.747
56.6	566	30.815	30.097	29.268	27.707	31.221	31.294	30.282	29.011	30.828	32.523
56.7	567	30.835	30.238	29.237	27.491	30.78	32.008	30.097	29.144	33.388	32.414
56.8	568	30.841	29.989	29.206	27.516	32.671	31.984	30.185	29.131	33.135	32.666
56.9	569	30.609	30.228	29.279	27.501	32.327	32.215	30.343	30.806	33.426	33.167
57	570	30.456	30.276	29.277	27.52	31.132	32.326	30.037	30.959	34.909	33.5
57.1	571	30.351	30.366	29.042	27.481	31.007	32.586	30.161	30.783	34.419	33.303
57.2	572	30.712	30.577	29.022	27.579	31.231	31.682	30.011	30.799	34.285	33.193
57.3	573	30.787	30.565	29.108	27.567	30.725	31.634	30	30.832	32.529	33.365
57.4	574	30.951	30.473	29.055	27.47	30.511	31.473	29.98	30.766	32.741	33.347
57.5	575	30.811	30.701	29.141	27.578	30.072	31.771	29.585	30.835	32.745	33.533
57.6	576	30.929	30.877	29.157	27.631	30.853	31.555	29.727	30.957	33.279	33.573
57.7	577	30.553	30.748	29.223	27.474	30.754	31.257	29.566	30.849	33.126	33.455
57.8	578	30.651	30.78	29.329	27.578	30.441	30.907	29.645	31.086	33.489	33.501
57.9	579	30.818	30.662	29.371	27.486	30.527	32.973	29.835	34.088	32.348	33.201
58	580	30.548	30.211	29.372	27.488	30.714	33.11	29.923	33.986	32.482	32.867
58.1	581	30.702	30.599	29.427	27.492	30.773	32.977	30.023	32.082	33.14	32.999
58.2	582	30.49	30.497	29.479	27.501	30.344	31.66	30.358	32.18	33.255	33.061
58.3	583	30.522	30.44	29.38	27.593	30.146	31.802	30.266	32.23	32.665	33.608
58.4	584	30.262	30.394	29.327	27.46	30.47	31.556	30.365	32.324	32.967	33.272
58.5	585	30.441	30.244	29.34	27.447	30.845	31.712	30.066	32.374	32.868	33.676
58.6	586	30.311	30.368	29.421	27.528	30.598	31.81	30.163	32.47	32.507	33.273
58.7	587	30.064	30.36	29.618	27.703	30.715	31.662	30.384	32.376	32.551	33.606
58.8	588	30.179	30.195	29.569	27.609	30.685	31.489	30.291	32.399	32.082	33.989
58.9	589	30.624	30.071	29.514	27.574	32.746	31.775	30.345	28.89	32.03	34.246
59	590	30.789	30.203	29.379	27.567	32.549	32.539	30.227	28.866	32.024	33.98
59.1	591	30.748	30.218	29.393	27.68	31.154	32.627	30.037	30.666	31.671	33.948
59.2	592	31.063	30.056	29.51	27.575	31.334	32.426	30.201	30.604	33.85	33.823
59.3	593	30.973	29.931	29.468	27.63	30.98	32.618	30.02	30.458	33.643	33.857
59.4	594	30.824	29.815	29.396	27.71	31.374	32.704	30.327	30.337	33.682	33.768
59.5	595	30.988	30.405	29.384	27.627	31.487	31.726	30.263	30.402	33.573	33.403
59.6	596	31.014	30.479	29.416	27.61	31.494	31.714	30.215	30.675	31.852	33.288
59.7	597	30.946	30.101	29.581	27.804	31.469	31.624	30.045	30.667	32.066	33.59
59.8	598	30.863	29.66	29.586	27.766	31.797	31.865	30.326	30.653	32.066	33.195
59.9	599	30.983	29.656	29.402	27.907	31.437	31.637	30.172	30.438	32.537	33.515
60	600	30.44	29.925	29.472	27.839	31.322	31.55	30.085	30.505	31.981	33.78
60.1	601	30.432	29.896	29.62	27.901	31.282	31.647	31.539	30.415	32.107	33.991
60.2	602	30.672	29.828	29.586	27.888	31.144	31.568	31.287	28.72	33.885	33.981
60.3	603	30.271	29.873	29.463	27.871	31.107	31.642	31.217	29.041	33.707	33.768
60.4	604	30.374	30.083	29.351	27.897	30.631	31.519	31.408	29.019	33.941	33.485
60.5	605	30.457	30.134	29.431	27.838	30.755	31.532	31.289	28.938	32.164	33.198
60.6	606	30.557	30.051	29.426	27.948	30.613	31.732	31.292	28.864	33.785	33.447
60.7	607	30.727	29.861	29.483	27.844	30.692	31.576	31.29	29.033	31.573	33.558
60.8	608	30.904	29.801	29.613	27.822	30.616	33.04	31.303	28.875	31.524	33.589
60.9	609	30.94	29.838	29.492	27.79	30.958	32.701	29.827	28.794	31.692	33.582
61	610	30.644	30.081	29.56	27.663	30.9	33.753	29.872	28.747	31.467	33.578
61.1	611	31.09	30.163	29.424	27.655	31.284	33.912	30.014	29.007	31.639	33.464
61.2	612	31.052	30.658	29.455	27.662	31.156	32.295	29.888	28.774	31.439	33.477
61.3	613	30.762	30.489	29.326	27.614	31.316	32.391	29.686	28.894	31.671	33.379
61.4	614	30.906	30.186	29.477	27.723	30.655	31.68	29.633	29.045	31.418	33.103
61.5	615	31.113	30.149	29.465	27.653	30.92	31.351	29.954	28.913	31.678	32.874
61.6	616	30.951	30.344	29.332	27.554	35.197	31.268	30.15	28.965	31.613	33.187
61.7	617	30.993	30.099	29.404	27.553	35.382	31.093	29.832	29.078	31.522	33.561
61.8	618	30.667	30.033	29.491	27.576	31.071	31.071	29.79	29.045	31.418	33.408
61.9	619	30.742	30.09	29.467	27.435	35.378	31.244	29.73	29.097	31.156	33.703
62	620	30.777	30.005	29.389	27.397	35.27	31.079	29.774	28.835	31.79	33.56
62.1	621	30.462	30.065	29.422	27.436	35.248	30.771	29.498	29.051	31.881	33.301
62.2	622	30.617	29.787	29.364	27.298	30.379	30.513	29.313	29.109	32.247	35.051
62.3	623	30.534	29.865	29.249	27.296	30.472	30.71	29.424	29.099	32.51	34.891
62.4	624	30.633	29.814	29.402	27.438	30.392	31.145	29.888	29.102	32.412	33.123
62.5	625	30.712	29.885	29.231	27.531	30.543	31.159	29.704	29.13	31.888	33.572
62.6	626	31.042	29.941	29.393	27.539	30.588	31.602	29.689	28.978	31.562	33.663
62.7	627	30.855	29.626	29.309	27.419	30.245	32.555	29.771	29.069	31.975	33.859
62.8	628	30.791	29.933	29.413	27.632	30.462	32.233	29.788	29.114	32.356	33.757
62.9	629	30.738	29.767	29.445	27.683	30.953	32.424	29.944	29.014	32.238	33.772
63	630	30.447	29.327	29.517	27.603	30.943	32.315	29.788	29.107	32.123	33.636
63.1	631	30.736	29.149	29.674	27.454	31.028	32.438	29.71	29.147	31.867	33.41
63.2	632	30.983	29.612	29.458	27.403	31.26	31.515	29.63	29.267	31.891	33.652
63.3	633	30.889	29.69	29.556	27.497	31.208	31.856	34.258	29.266	31.661	33.438
63.4	634	30.886	29.766	29.524	27.571	31.096	31.308	34.307	29.277	31.994	33.108
63.5	635	30.536	29.795	29.479	27.568	31.211	31.573	30.037	29.089	31.872	33.408
63.6	636	30.608	29.795	29.443	27.516	31.224	31.407	29.533	29.399	31.411	33.301
63.7	637	30.646	29.759	29.525	27.547	31.297	31.411	29.959	29.08	31.176	32.767
63.8	638	30.952	29.737	29.358	27.595	31.233	33.238	30.062	29.102	31.526	33.245
63.9	639	30.684	29.582	29.418	27.628	31.769	32.787	30.059	29.002	32.019	33.028
64	640	30.836	29.492	29.56	27.564	31.781	32.909	30.245	29.117	32.752	32.937
64.1	641	30.683	29.761	29.33	27.432	31.701	32.772	29.755	28.921	32.863	33.444
64.2	642	30.915	29.725	29.363	27.376	31.645	32.917	30.08	28.915	32.826	33.521
64.3	643	30.932	29.816	29.268	27.356	31.64	32.857	30.262	28.909	32.38	33.46
64.4	644	30.748	29.838	29.345	27.439	31.976	32.905	30.055	28.891	32.407	33.312
64.5	645	30.77	29.634	29.053	27.343	31.193	31.483	29.849	28.795	32.312	33.309
64.6	646	30.735	29.727	29.057	27.439	31.491	31.593	29.894	28.918	32.476	33.033
64.7	647	30.692	29.719	29.022	27.466	31.594	32.563	29.804	29.003	32.358	33.058
64.8	648	30.939	29.682	29.204	27.34	31.388	32.34	29.815	28.981	32.201	33.052
64.9	649	30.89	29.703	29.067	27.406	31.331	32.342	29.785	29.047	32.311	33.199
65	650	30.932	29.803	29.036	27.542	31.258	32.146	29.854	29.113	32.459	33.713
65.1	651	30.817	29.675	29.246	27.504	31.183	31.973	30.134	29.24	36.441	33.554
65.2	652	30.656	29.632	29.203	27.721	31.639	34.521	30.077	29.127	36.2	33.43
65.3	653	30.517	29.635	29.181	27.697	31.594	34.544	29.967	29.046	32.353	33.306
65.4	654	30.537	29.323	29.228	27.777	31.817	34.473	30.11	28.99	32.438	32.644
65.5	655	30.741	29.47	29.164	27.885	31.504	34.431	30.223	28.953	32.736	33.006
65.6	656	30.856	29.63	29.257	27.767	31.122	34.376	30.193	29.042	32.638	32.983
65.7	657	30.839	29.705	29.193	27.764	30.79	34.511	29.977	29.072	30.829	33.387
65.8	658	31.009	29.588	29.382	27.776	30.694	34.525	30.048	28.949	32.729	33.041
65.9	659	31.19	29.752	29.21	27.747	31.088	34.381	30.08	28.924	33.024	32.884
66	660	30.984	29.586	29.204	27.8	31.15	34.474	30.332	29.092	32.813	33.081
66.1	661	31.128	29.694	29.177	27.819	31.355	34.568	31.167	29.081	33.121	33.434
66.2	662	30.933	29.936	29.186	27.661	31.246	34.653	31.215	29.152	33.258	33.156
66.3	663	31.16	30.1	29.332	27.847	31.149	34.85	31.048	28.929	33.24	33.597
66.4	664	31.156	29.967	29.4	27.651	31.065	34.89	31.147	29.065	33.566	33.401
66.5	665	31.016	29.262	29.384	27.47	30.9	34.89	31.153	29.214	33.725	33.473
66.6	666	31.14	29.091	29.282	27.515	31.22	34.869	31.229	29.16	33.325	33.349
66.7	667	31.319	29.466	29.399	27.621	31.267	35.046	31.293	29.001	33.822	33.333
66.8	668	31.472	29.468	29.239	27.62	31.527	34.928	31.131	31.885	33.496	33.585
66.9	669	31.32	29.56	29.251	27.651	31.487	34.868	31.032	31.909	33.306	33.596
67	670	31.445	29.566	29.247	27.728	31.414	34.624	31.067	32.019	33.083	33.673
67.1	671	31.283	29.661	29.108	27.644	31.109	34.956	30.377	32.248	33.081	33.28
67.2	672	31.445	29.861	29.285	27.679	31.388	34.826	30.438	32.105	33.098	33.44
67.3	673	31.471	29.686	29.258	27.496	31.198	34.673	30.353	31.965	33.063	33.373
67.4	674	31.454	29.753	29.095	27.485	30.955	34.842	30.294	28.714	33.013	33.491
67.5	675	31.566	29.71	29.147	27.648	31.393	34.822	30.415	28.81	32.987	33.775
67.6	676	31.572	29.679	29.175	27.655	31.156	35.725	30.109	29.008	32.644	33.707
67.7	677	31.442	29.886	29.243	27.541	31.197	35.816	30.156	29.018	32.508	33.291
67.8	678	31.7	30.068	29.122	27.572	31.303	35.563	29.842	28.716	32.242	33.178
67.9	679	31.615	29.717	29.238	27.648	31.123	35.725	30.178	32.315	32.35	33.08
68	680	31.346	30.025	29.166	27.689	30.428	35.936	29.635	32.396	32.47	33.104
68.1	681	31.18	30.009	29.104	27.468	30.813	35.779	29.784	32.4	32.581	35.266
68.2	682	31.254	29.977	29.148	27.542	31.062	35.835	29.835	32.266	32.529	35.51
68.3	683	31.029	29.869	29.064	27.542	31.101	35.801	29.796	32.163	32.599	32.983
68.4	684	31.072	29.768	29.043	27.446	31.264	35.625	29.922	32.355	32.616	33.176
68.5	685	31.268	29.967	29.315	27.635	31.347	35.611	29.686	32.415	32.307	33.107
68.6	686	31.098	29.856	29.116	27.636	31.339	35.556	29.726	32.392	30.977	35.545
68.7	687	30.942	30.109	29.127	27.613	31.133	35.495	29.571	32.423	30.497	35.859
68.8	688	30.696	30.13	28.901	28.033	31.028	35.565	29.358	32.631	30.89	35.513
68.9	689	30.883	30.094	28.996	27.534	31.265	35.629	29.962	32.542	30.813	35.73
69	690	31.128	30.098	29.108	27.374	31.406	36.952	29.744	32.481	30.803	35.469
69.1	691	30.983	29.845	29.089	27.435	31.406	36.767	29.936	32.387	30.885	35.212
69.2	692	31.065	30.145	28.918	27.884	31.314	36.842	29.698	28.949	30.763	35.506
69.3	693	31.115	30.123	29.047	27.414	31.43	36.962	29.713	28.996	31.032	35.583
69.4	694	31.224	29.805	29.066	27.342	31.31	36.819	30.194	29.009	30.503	35.228
69.5	695	31.074	29.776	29.144	27.866	32.836	36.902	30.41	29.027	30.426	36.808
69.6	696	31.294	29.629	29.006	27.741	33.194	35.572	30.131	28.904	32.066	35.762
69.7	697	31.351	29.437	29.241	27.414	33.049	34.793	30.164	29.044	32.086	35.535
69.8	698	31.198	29.298	29.147	27.454	32.975	34.673	30.065	28.916	32.225	35.581
69.9	699	30.939	29.648	29.15	27.443	35.558	34.3	30.086	28.966	31.641	35.675
70	700	30.86	29.449	29	27.414	31.339	34.521	30.282	28.962	32.081	35.595
70.1	701	30.941	29.333	28.949	27.472	31.644	34.68	30.301	29.079	32.251	35.709
70.2	702	30.942	29.92	29.129	27.472	31.771	34.697	30.103	28.964	34.128	35.806
70.3	703	30.699	29.901	29.111	27.381	31.685	34.381	31.715	29.112	34.064	36.017
70.4	704	30.755	29.881	29.06	27.333	31.496	31.378	31.559	28.975	34.381	33.947
70.5	705	30.812	30.04	29.316	27.354	31.53	31.548	31.392	28.968	32.752	33.945
70.6	706	30.789	30.302	29.23	27.363	31.768	31.567	31.233	28.945	32.827	33.7
70.7	707	31.065	29.982	29.133	27.396	32.234	31.769	31.209	28.885	32.779	33.893
70.8	708	30.857	29.787	29.375	27.23	31.73	31.767	31.413	28.983	33.045	34.105
70.9	709	30.981	29.794	29.362	27.365	32.074	31.805	31.639	28.991	33.021	33.747
71	710	31.214	29.859	29.425	27.524	31.375	31.9	30.133	28.925	33.29	34.083
71.1	711	31.062	29.748	29.498	27.891	31.698	31.595	30.348	28.915	31.5	33.988
71.2	712	31.2	29.897	29.343	27.872	31.686	31.702	30.609	29.027	31.596	33.837
71.3	713	31.267	29.779	29.436	27.868	31.562	31.659	30.315	28.981	31.635	33.601
71.4	714	30.909	29.618	29.333	27.883	31.591	31.828	30.232	29.093	31.694	33.612
71.5	715	30.898	29.222	29.335	27.865	31.8	31.792	30.131	28.932	31.431	33.703
71.6	716	30.98	29.219	29.241	27.255	31.36	31.8	30.339	28.937	31.56	33.63
71.7	717	30.783	29.458	29.422	27.977	31.815	31.848	30.246	28.729	31.923	33.682
71.8	718	30.512	29.204	29.327	27.372	31.382	31.858	29.83	28.917	31.943	33.539
71.9	719	30.82	29.156	29.386	27.303	31.207	32.042	29.942	29.055	31.727	33.528
72	720	31.015	29.112	29.474	27.898	31.247	32.135	29.9	28.981	31.774	32.932
72.1	721	30.892	29.223	29.431	27.947	31.258	31.81	30.05	30.504	31.352	33.151
72.2	722	30.903	29.309	29.482	27.565	31.455	31.812	29.999	30.573	30.995	33.434
72.3	723	30.978	29.496	29.402	27.925	31.568	31.655	30.061	30.736	30.922	33.211
72.4	724	30.496	29.642	29.45	27.893	31.127	31.946	29.98	30.649	31.571	33.139
72.5	725	30.625	29.481	29.364	27.836	31.38	31.862	30.016	29.241	31.221	33.445
72.6	726	30.846	29.735	29.355	27.812	31.414	31.639	30.332	29.148	31.31	32.829
72.7	727	30.666	29.798	29.26	27.903	31.279	32.004	29.978	29.015	31.034	33.386
72.8	728	30.966	29.539	29.262	27.481	31.583	31.899	29.876	29.277	31.82	33.424
72.9	729	30.985	29.707	29.327	27.771	31.362	31.816	30.217	29.119	32.036	33.622
73	730	30.781	29.806	29.321	27.41	31.383	31.96	30.228	29.211	31.739	34.876
73.1	731	30.922	29.859	29.392	27.878	31.287	31.503	29.979	29.04	31.651	35.013
73.2	732	30.704	29.91	29.366	27.861	31.514	31.602	29.88	29.231	31.522	34.712
73.3	733	30.259	29.899	29.318	27.515	31.523	32.841	29.814	29.135	35.055	33.679
73.4	734	30.335	29.866	29.34	27.94	31.579	33.088	29.822	29.207	34.656	33.591
73.5	735	29.842	29.735	29.354	27.863	31.807	33.099	29.891	29.148	34.839	33.651
73.6	736	29.579	29.895	29.333	27.428	31.875	32.93	29.875	29.038	35.022	33.74
73.7	737	29.512	29.924	29.311	27.97	31.828	32.975	29.815	28.989	34.747	33.624
73.8	738	29.328	30.064	29.25	27.6	31.925	32.847	29.739	29.089	34.962	33.482
73.9	739	29.184	30.088	29.35	27.511	31.914	31.588	29.619	29.249	35.15	33.401
74	740	29.246	30.007	29.437	27.617	31.644	31.527	29.398	29.241	35.215	33.498
74.1	741	29.048	29.643	29.257	27.93	31.72	31.467	29.535	29.158	31.429	33.532
74.2	742	29.583	29.798	29.278	27.976	35.765	31.683	30.005	29.398	32.957	33.363
74.3	743	29.635	29.873	29.375	27.575	35.556	31.765	29.925	29.146	32.818	33.44
74.4	744	29.73	29.959	29.386	27.599	35.487	31.762	29.834	31.964	32.719	33.747
74.5	745	29.884	30.159	29.308	27.542	31.059	31.626	30.033	32.071	32.682	33.944
74.6	746	29.864	30.095	29.379	27.91	31.043	31.584	29.846	32.146	33.07	33.532
74.7	747	29.729	30.176	29.273	27.954	31.17	31.351	29.876	32.018	33	33.547
74.8	748	29.983	30.173	29.076	28.051	31.473	31.366	30.112	32.191	32.556	33.752
74.9	749	30.331	30.032	29.168	27.971	31.435	31.33	29.913	32.124	32.228	33.49
75	750	30.072	29.93	29.324	27.476	31.282	31.694	30.992	32.297	31.059	33.263
75.1	751	29.756	29.834	29.385	27.909	31.267	31.682	30.014	32.305	31.077	33.549
75.2	752	29.717	29.91	29.342	27.868	31.538	31.362	31.206	32.177	31.017	33.735
75.3	753	29.988	29.816	29.509	27.983	31.296	31.429	31.179	28.894	31.061	33.546
75.4	754	30.636	29.947	29.412	27.386	31.461	31.346	31.156	28.924	31.153	35.122
75.5	755	30.27	30.068	29.461	28.008	31.364	31.6	31.226	28.719	30.826	35.109
75.6	756	30.701	29.675	29.321	27.949	31.403	31.593	31.059	30.953	30.99	35.03
75.7	757	30.692	29.725	29.486	27.818	31.349	31.3	30.578	28.867	30.827	34.594
75.8	758	30.574	29.616	29.344	27.994	31.357	31.193	30.797	28.843	30.922	33.251
75.9	759	30.756	29.579	29.457	27.973	31.291	31.479	30.928	28.986	31.043	33.718
76	760	30.577	29.779	29.546	27.893	31.356	31.429	31.021	28.754	31.459	33.415
76.1	761	30.758	29.641	29.61	27.895	31.139	31.347	31.174	28.816	31.344	33.175
76.2	762	30.445	29.83	29.357	27.485	30.943	31.424	30.788	28.683	31.087	33.091
76.3	763	30.527	29.713	29.612	27.4	31.048	31.534	30.653	28.774	31.079	33.385
76.4	764	30.549	29.729	29.392	27.329	30.888	31.728	30.659	28.76	31.224	33.635
76.5	765	30.67	29.684	29.461	27.312	30.845	31.717	30.48	28.784	30.955	33.389
76.6	766	30.095	29.633	29.645	27.31	30.926	31.407	30.634	28.702	31.085	33.147
76.7	767	30.278	29.579	29.602	27.29	30.923	31.61	30.359	28.496	31.117	33.283
76.8	768	30.661	29.787	29.445	27.376	31.009	32.447	30.516	28.66	30.998	33.342
76.9	769	30.178	29.184	29.26	27.948	30.886	32.352	30.631	28.699	31.171	33.555
77	770	30.596	29.396	29.451	27.946	31.084	32.435	30.071	28.786	31.313	33.309
77.1	771	30.262	29.394	29.387	27.393	31.074	32.486	30.67	28.859	31.147	33.424
77.2	772	30.187	29.27	29.39	27.364	30.92	32.503	30.678	28.77	31.148	33.418
77.3	773	30.495	29.188	29.228	27.425	31.415	32.52	30.783	28.87	31.594	33.243
77.4	774	30.739	29.184	29.256	27.278	31.418	32.382	31.097	28.709	31.904	33.259
77.5	775	30.898	29.556	29.484	27.415	31.389	32.514	31.112	29.006	32.011	33.328
77.6	776	30.958	29.652	29.426	27.483	31.265	33.759	30.761	29.046	33.87	33.31
77.7	777	30.939	29.863	29.36	27.412	31.503	33.798	30.687	28.935	33.968	33.427
77.8	778	30.527	30.065	29.392	27.499	31.379	33.87	30.642	28.905	33.255	33.348
77.9	779	30.603	30.155	29.255	27.473	31.47	33.636	30.483	29.049	36.016	33.334
78	780	30.533	29.844	29.373	27.537	31.34	33.686	30.634	28.881	35.984	33.399
78.1	781	30.693	29.843	29.25	27.529	31.109	33.722	30.517	28.821	31.027	33.343
78.2	782	30.428	29.837	29.266	27.395	31.013	33.854	30.74	28.597	31.023	33.36
78.3	783	30.47	30.092	29.392	27.368	31.289	33.803	30.828	28.802	34.124	34.434
78.4	784	30.549	29.835	29.468	27.501	35.453	33.63	30.609	28.783	34.093	34.277
78.5	785	30.355	29.844	29.288	27.413	35.396	33.787	30.867	28.984	31.077	33.971
78.6	786	30.603	29.64	29.43	27.371	35.389	33.653	29.92	32.114	34.178	34.373
78.7	787	30.536	29.44	29.369	27.427	31.487	33.718	30.702	32.266	34.321	34.275
78.8	788	30.619	29.591	29.381	27.6	31.59	33.764	29.389	34.006	31.119	34.22
78.9	789	30.44	29.759	29.453	27.365	31.545	33.749	29.2	31.93	30.886	32.943
79	790	30.394	29.8	29.388	27.557	31.57	33.818	29.781	31.807	31.209	32.722
79.1	791	30.324	29.989	29.299	27.461	31.558	33.862	29.589	31.949	30.949	35.896
79.2	792	30.383	29.855	29.348	27.572	31.494	33.847	29.876	31.845	31.221	33.327
79.3	793	30.256	29.828	29.272	27.898	31.517	33.946	29.647	28.612	31.65	35.875
79.4	794	30.431	29.848	29.354	27.593	31.249	33.792	29.781	28.669	31.639	36.023
79.5	795	30.325	29.85	29.282	27.573	31.287	33.779	29.707	28.598	31.43	35.922
79.6	796	30.226	29.807	29.274	27.91	31.501	33.714	29.817	28.619	31.21	35.676
79.7	797	30.465	30.074	29.255	27.493	32.023	36.751	30.024	28.735	31.648	35.964
79.8	798	30.788	29.925	29.371	27.447	32.108	36.67	29.849	28.626	31.403	36.115
79.9	799	30.768	29.919	29.52	27.954	31.618	36.633	30.13	28.608	31.211	33.535
80	800	30.813	30.02	29.654	27.418	31.486	36.715	30.095	28.641	31.262	33.529
80.1	801	31.208	30.166	29.685	27.972	31.455	36.938	30.138	28.696	31.277	36.181
80.2	802	31.07	29.852	29.574	27.895	31.361	36.687	30.343	28.672	31.259	33.349
80.3	803	31.001	30.08	29.459	27.958	31.372	35.739	30.235	28.787	31.273	33.226
80.4	804	30.691	30.348	29.492	27.954	31.342	35.806	30.162	28.649	31.526	33.071
80.5	805	30.431	30.43	29.441	27.568	31.369	35.782	32.178	28.725	31.457	32.755
80.6	806	31.052	30.521	29.389	28.126	31.727	35.939	32.125	28.597	30.755	32.751
80.7	807	30.985	30.524	29.31	28.039	31.904	32.835	31.844	28.808	30.892	32.615
80.8	808	31.037	30.455	29.361	28.248	31.517	32.761	29.825	28.852	30.952	32.713
80.9	809	31.385	30.355	29.385	27.73	31.514	33.053	30.121	28.81	30.685	33.145
81	810	31.329	30.83	29.303	27.754	31.623	33.218	29.86	28.842	32.532	32.906
81.1	811	31.134	30.901	29.542	27.972	31.694	32.921	30.006	28.949	32.587	32.829
81.2	812	31.153	30.84	29.316	27.661	31.571	32.923	29.946	28.902	32.363	32.633
81.3	813	30.884	31.005	29.512	28.163	31.43	33.165	29.939	28.841	32.489	32.559
81.4	814	31.1	31.119	29.379	27.515	31.639	33.017	30.086	28.863	32.292	32.569
81.5	815	31.238	31.267	29.408	27.581	31.628	32.924	30.193	28.885	33.675	32.85
81.6	816	31.329	31.093	29.655	27.746	31.363	33.073	30.262	28.977	33.416	32.649
81.7	817	31.099	31.059	29.722	28.107	30.964	32.893	30.445	28.911	33.556	36.694
81.8	818	31.22	30.854	29.575	27.642	30.556	33.084	30.477	28.822	33.45	36.732
81.9	819	31.03	30.906	29.58	27.801	30.818	33.272	30.393	28.96	32.264	36.982
82	820	31.137	30.997	29.613	27.767	31.485	31.717	29.943	32.251	32.407	37.173
82.1	821	31.058	30.656	29.512	27.825	31.793	31.582	29.784	32.269	32.061	36.774
82.2	822	30.938	30.535	29.485	27.703	31.596	31.582	29.915	32.167	32.075	36.567
82.3	823	30.821	30.731	29.505	27.65	31.647	33.005	29.916	32.283	30.013	36.626
82.4	824	31.006	30.703	29.625	27.629	31.354	33.083	29.588	32.169	30.238	32.932
82.5	825	30.941	30.546	29.566	27.712	31.427	32.863	29.936	32.014	30.095	32.919
82.6	826	30.856	30.67	29.563	27.682	31.441	32.77	30.058	28.878	30.287	33.102
82.7	827	30.722	30.478	29.527	27.831	30.961	32.684	29.863	28.961	30.357	33.296
82.8	828	30.934	30.786	29.602	27.813	30.996	32.813	29.877	28.945	30.503	33.136
82.9	829	30.908	30.816	29.557	27.829	30.94	32.726	31.881	28.825	30.207	33.358
83	830	30.993	30.976	29.602	27.673	30.882	32.688	32.231	28.803	29.924	33.263
83.1	831	31.343	30.633	29.71	27.984	31.269	32.796	32.021	28.846	29.983	33.642
83.2	832	31.259	30.988	29.718	27.805	31.268	32.616	32.074	28.912	30.226	33.149
83.3	833	30.926	30.571	29.466	27.844	31.379	32.766	32.334	28.77	29.956	32.704
83.4	834	31.149	30.358	29.778	27.792	31.414	32.909	32.03	28.817	29.905	33.05
83.5	835	31.163	30.289	29.607	27.777	31.585	33.07	32.127	28.883	29.635	32.96
83.6	836	30.861	30.711	29.621	27.75	31.51	32.897	32.037	28.718	29.714	32.688
83.7	837	30.713	30.881	29.466	27.784	31.511	33.13	32.038	29.049	29.754	33.053
83.8	838	30.967	30.812	29.479	27.653	31.49	33.125	32.202	28.848	29.67	33.185
83.9	839	30.96	31.194	29.56	27.778	31.586	33.275	32.148	28.921	30.078	33.395
84	840	31.012	30.765	29.592	27.795	35.75	33.052	31.993	28.977	29.822	33.016
84.1	841	31.235	30.689	29.505	27.619	35.948	33.034	32.113	29.001	29.905	32.988
84.2	842	31.324	30.719	29.439	27.632	36.114	32.926	31.964	28.97	30.06	33.169
84.3	843	31.031	30.888	29.588	27.648	35.649	36.805	31.972	28.85	31.268	32.778
84.4	844	31.331	30.744	29.505	27.6	31.224	36.96	32.202	28.728	31.473	33.093
84.5	845	31.383	30.331	29.535	27.711	31.126	35.398	32.214	28.91	31.811	33.291
84.6	846	31.249	30.287	29.522	27.809	31.069	35.062	30.203	28.921	31.456	33.357
84.7	847	31.47	30.496	29.439	27.66	31.464	35.109	32.2	28.893	31.484	33.436
84.8	848	31.384	30.529	29.502	27.811	31.418	34.814	32.081	28.917	31.201	33.667
84.9	849	31.316	30.493	29.69	27.806	31.257	34.936	32.033	28.817	31.333	33.453
85	850	31.09	30.743	29.761	27.732	31.373	34.132	32.026	28.855	30.932	33.543
85.1	851	31.319	30.525	29.598	27.725	31.312	34.414	31.783	28.883	29.734	33.186
85.2	852	31.18	30.531	29.617	27.739	31.176	34.564	31.957	28.735	29.685	32.972
85.3	853	31.181	30.587	29.509	27.795	30.891	31.432	31.892	28.989	29.53	32.874
85.4	854	31.119	30.799	29.451	27.883	31.024	31.398	31.995	28.86	29.856	33.363
85.5	855	31.158	30.928	29.552	27.604	31.31	31.594	30.232	28.786	29.796	32.791
85.6	856	31.092	30.884	29.52	27.606	31.651	31.465	30.428	28.958	31.921	32.959
85.7	857	31.127	30.692	29.524	27.545	31.292	31.743	30.107	28.653	31.805	33.392
85.8	858	30.991	30.405	29.647	27.514	31.277	31.658	30.024	28.774	32.231	33.027
85.9	859	31.015	30.687	29.531	27.548	31.392	31.844	30.042	28.937	30.024	33.204
86	860	31.04	30.918	29.72	27.668	30.792	31.778	30.214	28.859	29.879	33.68
86.1	861	30.883	31.098	29.53	27.739	31.049	31.87	30.048	28.955	29.647	33.817
86.2	862	30.882	31.076	29.532	27.704	31.39	31.564	30.141	32.456	29.512	33.533
86.3	863	30.875	30.643	29.497	27.716	31.401	31.663	30.341	32.759	29.489	33.314
86.4	864	30.643	30.793	29.515	27.644	32.032	31.91	30.426	32.597	29.8	33.037
86.5	865	30.805	30.901	29.506	27.712	31.907	31.544	30.407	32.588	29.589	33.254
86.6	866	31.11	30.786	29.726	27.922	32.145	31.473	30.234	32.82	29.539	33.374
86.7	867	30.939	30.799	29.763	27.826	31.91	31.108	30.396	28.973	29.453	33.151
86.8	868	30.924	30.865	29.598	27.784	31.802	31.058	30.185	29.002	29.18	33.289
86.9	869	30.941	30.851	29.621	27.694	31.809	31.058	30.277	29.004	28.98	33.138
87	870	30.779	30.84	29.557	28.248	31.951	31.101	30.162	29.092	29.175	33.384
87.1	871	30.875	30.785	29.432	27.692	32.269	31.016	30.301	28.97	29.122	33.437
87.2	872	30.97	30.673	29.573	27.767	32.269	31.147	30.26	28.947	28.744	33.194
87.3	873	30.915	30.517	29.577	27.712	32.36	31.339	30.272	28.976	30.409	37.126
87.4	874	31.051	30.796	29.662	27.832	32.434	31.102	30.162	28.8	30.33	37.333
87.5	875	31.009	30.837	29.655	27.672	32.477	31.106	30.15	28.871	30.378	36.843
87.6	876	31.194	30.919	29.566	27.582	32.679	33.043	30.12	28.79	34.185	36.329
87.7	877	31.235	31.039	29.687	27.652	32.143	32.889	30.358	28.701	33.978	37.094
87.8	878	31.051	30.91	29.731	27.712	32.27	33.507	30.176	28.77	33.953	37.142
87.9	879	31.197	31.252	29.544	27.729	31.913	33.63	30.035	28.855	33.754	33.216
88	880	30.982	31.34	29.434	27.737	35.564	33.543	30.251	28.662	29.909	33.142
88.1	881	31.027	31.472	29.525	27.653	35.513	33.504	30.196	28.875	28.347	33.043
88.2	882	30.99	31.347	29.543	28.041	35.323	33.476	30.488	28.926	28.539	32.719
88.3	883	31.126	31.453	29.495	28.055	31.239	33.571	30.638	28.887	28.743	33.381
88.4	884	30.96	31.459	29.505	27.662	31.319	33.56	30.741	28.997	28.604	33.089
88.5	885	31.028	31.418	29.555	27.664	31.244	33.462	30.738	28.908	28.71	33.118
88.6	886	30.978	31.332	29.568	27.72	31.583	33.364	30.91	28.948	28.548	32.895
88.7	887	30.997	31.492	29.507	27.64	31.615	33.741	34.612	28.86	28.617	33.605
88.8	888	30.918	31.557	29.636	27.662	31.463	33.502	34.53	28.917	28.457	33.213
88.9	889	31.181	31.35	29.648	27.629	31.888	33.878	34.603	28.833	28.581	33.254
89	890	31	31	29.44	28.405	31.653	33.939	30.733	28.723	28.429	33.295
89.1	891	31.219	31.115	29.425	27.659	31.485	33.563	30.622	28.779	28.707	32.798
89.2	892	31.053	31.077	29.408	27.617	31.278	32.624	30.664	28.917	28.415	32.581
89.3	893	31.076	31.019	29.408	27.768	31.334	32.383	30.271	28.864	28.508	32.593
89.4	894	30.964	31.267	29.34	27.687	31.58	32.595	30.538	28.95	28.434	32.837
89.5	895	30.797	31.132	29.302	27.688	33.356	32.691	30.737	29.077	28.464	32.818
89.6	896	31.08	31.233	29.405	27.651	33.196	31.664	30.372	29.034	28.361	32.606
89.7	897	30.973	31.48	29.186	28.05	33.376	31.458	30.328	28.985	28.424	32.955
89.8	898	31.073	31.479	29.387	27.71	33.436	31.587	30.16	29.064	28.359	33.493
89.9	899	31.026	31.523	29.384	28.756	33.687	31.571	30.419	29.111	28.434	34.463
90	900	30.837	31.475	29.498	28.061	33.415	31.48	30.008	29.138	28.442	34.578
90.1	901	30.787	31.654	29.514	28.687	33.208	31.45	30.478	29.201	28.656	34.69
90.2	902	30.656	31.493	29.514	28.217	31.411	31.564	30.368	29.237	28.613	34.557
90.3	903	30.862	31.324	29.459	27.988	31.424	31.68	31.479	28.948	28.466	34.639
90.4	904	30.677	31.914	29.564	28.302	31.164	31.618	31.341	32.351	28.389	34.935
90.5	905	30.832	31.988	29.529	28.096	31.265	31.641	31.098	32.492	28.42	34.753
90.6	906	30.69	31.808	29.551	27.415	31.419	31.572	31.16	32.449	28.265	34.496
90.7	907	30.583	31.775	29.6	27.711	31.29	31.922	31.116	32.293	29.578	34.496
90.8	908	30.758	31.806	29.566	27.601	31.422	31.793	30.931	32.467	29.828	34.473
90.9	909	30.6	31.579	29.651	28.044	31.238	31.827	31.073	29.344	29.691	34.508
91	910	30.516	31.568	29.487	27.8	31.525	32.106	31.206	29.361	29.817	34.43
91.1	911	30.672	31.435	29.433	27.575	31.386	31.581	31.122	29.328	29.817	34.797
91.2	912	30.804	31.448	29.425	27.602	31.378	31.737	31.13	29.125	29.844	34.615
91.3	913	30.989	31.671	29.468	27.675	31.507	31.825	29.932	29.131	29.943	34.562
91.4	914	31.217	31.664	29.417	27.548	31.434	31.633	29.987	30.871	29.972	34.398
91.5	915	31.136	31.602	29.413	28.39	31.466	31.725	29.976	30.708	29.978	34.615
91.6	916	31.03	31.448	29.435	28.178	31.365	31.835	29.91	30.638	29.964	34.554
91.7	917	31.175	31.32	29.496	27.985	31.195	31.795	29.854	30.688	28.49	34.65
91.8	918	31.207	31.76	29.431	28.122	31.201	31.735	29.868	30.696	30.477	34.539
91.9	919	31.234	31.624	29.425	27.484	35.653	31.861	29.882	30.626	30.538	34.636
92	920	31.433	31.421	29.549	28.29	35.349	31.831	29.898	29.232	30.504	34.604
92.1	921	31.214	31.61	29.573	27.761	31.173	31.879	29.758	29.252	30.65	38.325
92.2	922	31.084	31.836	29.603	27.578	31.319	32.038	29.479	29.131	28.716	38.384
92.3	923	30.987	31.544	29.493	27.476	31.095	31.798	29.641	29.21	28.557	38.408
92.4	924	30.872	31.645	29.683	28.291	31.393	31.952	29.831	29.284	28.526	34.589
92.5	925	30.516	31.687	29.609	28.277	31.512	31.773	29.868	29.22	28.5	34.397
92.6	926	30.469	31.584	29.654	28.394	31.879	31.621	29.628	28.961	28.476	34.585
92.7	927	30.105	31.313	29.578	28.275	31.624	32.374	29.742	28.993	28.412	34.843
92.8	928	30.482	31.226	29.567	27.441	31.672	32.633	29.602	28.78	28.451	34.39
92.9	929	30.41	31.622	29.72	27.604	31.723	32.78	29.686	28.835	28.308	34.832
93	930	30.514	31.443	29.688	27.507	31.911	32.771	29.446	28.835	28.357	34.609
93.1	931	30.696	31.569	29.52	28.364	31.845	32.581	29.745	28.8	28.605	34.871
93.2	932	30.587	31.738	29.521	27.398	31.877	32.274	29.849	28.845	28.509	34.357
93.3	933	30.741	31.785	29.575	27.523	31.632	32.643	29.815	28.88	28.397	34.318
93.4	934	30.788	31.601	29.563	27.634	31.655	32.485	29.875	28.677	28.376	34.66
93.5	935	30.715	31.71	29.679	27.444	31.772	32.386	30.031	28.68	28.533	34.319
93.6	936	30.51	31.566	29.671	27.333	31.649	32.522	30.018	28.662	28.416	34.174
93.7	937	30.585	31.803	29.781	27.477	31.646	32.569	29.975	28.623	28.247	34.438
93.8	938	30.368	31.872	29.509	27.614	31.711	32.778	29.76	28.586	28.254	34.177
93.9	939	30.55	31.751	29.708	27.467	31.935	32.996	29.448	28.65	28.294	34.52
94	940	30.425	31.879	29.378	27.499	31.872	32.938	29.218	28.821	28.262	34.703
94.1	941	30.514	31.869	29.788	27.496	31.745	32.544	29.431	28.751	28.201	34.46
94.2	942	30.518	31.583	29.776	27.407	31.833	31.78	29.499	28.557	28.089	34.894
94.3	943	30.382	31.678	29.77	27.472	31.399	32.09	29.649	28.681	28.191	34.607
94.4	944	30.544	31.321	29.734	27.413	31.119	32.056	29.723	28.709	28.455	34.178
94.5	945	30.622	31.018	29.716	27.51	31.298	32.1	31.468	32.521	29.982	34.632
94.6	946	30.789	31.471	29.611	27.588	31.077	32.338	31.264	32.56	29.795	33.458
94.7	947	30.718	31.219	29.765	27.587	31.028	32.312	31.375	32.56	29.882	33.748
94.8	948	30.357	31.287	29.601	27.635	31.167	32.032	31.323	34.217	29.857	33.323
94.9	949	30.823	31.441	29.485	27.608	31.143	31.606	31.261	34.062	29.965	33.555
95	950	30.934	31.557	29.57	27.623	31.185	31.866	31.181	32.478	29.772	34.465
95.1	951	30.801	31.058	29.607	27.641	31.141	32.184	31.403	30.243	29.768	34.24
95.2	952	30.934	30.817	29.628	28.559	31.397	32.093	30.211	30.149	29.688	34.064
95.3	953	30.906	30.635	29.69	27.991	35.573	33.427	30.065	30.366	29.744	34.176
95.4	954	30.973	30.966	29.69	28.025	31.369	33.307	30.148	28.587	29.672	34.259
95.5	955	30.73	31.099	29.666	28.548	31.242	33.149	30.274	28.525	29.428	34.252
95.6	956	30.802	31.112	29.599	28.113	31.119	33.032	30.291	28.56	29.554	34.382
95.7	957	30.672	31.036	29.563	27.575	31.389	33.196	30.218	28.602	29.7	34.386
95.8	958	31.218	31.367	29.725	28.094	31.616	33.241	30.199	28.71	29.493	34.957
95.9	959	31.207	31.025	29.711	27.528	31.634	33.246	30.135	28.707	29.613	34.845
96	960	31.093	31.091	29.735	28.003	31.433	32.954	30.208	28.453	29.548	34.616
96.1	961	30.878	30.642	29.85	28.017	31.439	32.959	30.142	28.461	29.693	33.692
96.2	962	30.889	30.831	29.716	28.06	31.544	32.756	30.41	28.521	29.637	34.808
96.3	963	30.829	31.145	29.651	28.17	31.565	32.802	30.398	28.49	29.604	33.753
96.4	964	30.944	31.03	29.671	27.95	31.369	32.754	30.399	28.594	29.573	33.824
96.5	965	31.042	31.121	29.842	27.449	31.45	32.893	30.319	28.44	29.714	33.421
96.6	966	31.131	31.154	29.839	27.669	31.385	32.667	30.359	28.468	29.625	33.529
96.7	967	30.968	31.004	29.785	27.517	31.692	32.718	30.15	28.414	29.575	33.775
96.8	968	30.624	31.088	29.753	27.551	31.847	32.829	30.11	28.322	29.522	33.626
96.9	969	30.462	31.036	29.847	27.914	31.594	32.761	30.252	28.456	29.552	33.68
97	970	30.706	30.891	30.037	27.464	31.867	31.891	30.18	28.461	29.538	33.535
97.1	971	30.73	31.163	29.674	27.97	31.816	31.61	30.275	28.24	29.414	33.481
97.2	972	30.781	30.915	29.742	27.927	31.61	31.938	30.178	28.359	29.533	33.629
97.3	973	30.387	31.173	29.688	27.966	31.767	31.859	30.042	28.363	29.522	33.375
97.4	974	30.323	31.46	29.485	27.91	31.612	31.965	30.092	28.335	29.549	33.596
97.5	975	30.616	31.404	29.495	27.855	31.528	35.496	30.066	28.24	29.389	33.877
97.6	976	30.348	31.476	29.538	27.837	31.9	35.385	29.956	28.318	29.178	33.812
97.7	977	30.797	31.571	29.566	27.859	31.758	35.425	29.751	28.321	29.438	33.915
97.8	978	30.791	31.252	29.631	27.886	31.564	35.276	30.021	28.32	29.498	33.491
97.9	979	30.952	31.459	29.572	28.403	31.511	35.341	30.051	28.285	29.419	33.822
98	980	30.777	31.584	29.651	27.925	31.375	31.601	29.89	28.327	29.314	33.996
98.1	981	30.987	31.512	29.613	28.404	31.4	32.676	29.966	28.319	29.263	34.078
98.2	982	31.009	31.513	29.713	27.38	31.281	32.824	29.736	28.321	29.58	34.136
98.3	983	30.934	31.818	29.636	27.286	31.159	32.663	29.737	28.308	29.388	33.846
98.4	984	30.58	32.027	29.663	27.917	31.329	32.654	29.684	28.463	29.596	33.835
98.5	985	30.988	31.59	29.796	27.302	31.587	32.757	29.741	28.437	29.721	33.91
98.6	986	31.037	31.421	29.672	28.437	31.68	32.754	29.64	28.444	29.673	33.57
98.7	987	30.658	31.404	29.688	27.434	31.67	32.813	29.701	28.405	29.639	37.574
98.8	988	30.57	31.612	29.621	27.924	32.255	32.895	29.475	28.397	29.823	37.326
98.9	989	30.855	31.55	29.577	27.433	32.124	32.754	33.13	28.329	29.846	37.193
99	990	30.577	31.432	29.672	27.374	32.364	32.776	29.673	28.383	29.885	37.846
99.1	991	30.83	31.338	29.501	27.867	32.287	32.675	33.218	28.406	29.809	37.5
99.2	992	30.656	31.265	29.532	27.922	32.024	32.64	34.443	28.484	29.963	36.804
99.3	993	30.435	31.226	29.7	27.496	32.286	32.529	34.184	28.548	29.834	37.155
99.4	994	30.616	31.143	29.676	28.076	32.087	32.572	34.399	28.384	29.883	37.496
99.5	995	30.763	31.052	29.645	28.074	31.99	32.806	34.615	28.497	29.762	36.828
99.6	996	30.528	31.584	29.74	27.411	31.824	32.805	34.602	28.32	29.766	36.887
99.7	997	30.508	31.457	29.711	27.538	31.945	32.754	34.384	28.381	29.736	36.319
99.8	998	30.633	31.362	29.547	28.126	31.746	32.944	34.143	28.377	28.024	36.702
99.9	999	30.808	31.497	29.474	28.075	31.318	33.093	32.771	28.413	28.133	36.983
100	1000	30.553	31.484	29.581	27.885	31.26	33.022	32.761	30.085	28.132	37.082
100.1	1001	30.744	31.606	29.694	27.598	31.217	33.021	30.6808	29.4825	28.132	37.268
100.2	1002	30.759	31.613	29.756	27.618	31.403	32.827	1.29698	1.17139
100.3	1003	30.664	31.404	29.71	28.354	31.361	32.714	30.68±1.30	29.48±1.30
100.4	1004	30.776	31.56	29.632	27.477	31.257	32.65
100.5	1005	30.784	31.112	29.676	27.388	31.019	32.925
100.6	1006	30.64	31.542	29.613	27.296	35.142	32.783
100.7	1007	30.791	31.562	29.594	27.238	35.358	32.92
100.8	1008	30.776	31.495	29.6	27.826	31.655	32.096
100.9	1009	30.832	31.432	29.425	27.941	33.71	31.552
101	1010	30.897	31.083	29.696	28.039	33.261	31.613
101.1	1011	30.926	31.542	29.573	27.289	31.42	32.891
101.2	1012	31.018	31.519	29.562	27.859	31.64	31.734
101.3	1013	31.099	31.706	29.725	27.353	31.79	32.02
101.4	1014	31.179	31.668	29.868	27.265	31.726	31.654
101.5	1015	31.09	31.694	29.658	28.637	31.782	31.57
101.6	1016	30.657	31.617	29.784	27.761	31.677	31.855
101.7	1017	30.788	31.596	29.615	27.275	31.655	35.653
101.8	1018	30.819	31.806	29.617	27.687	31.709	35.291
101.9	1019	30.787	31.974	29.643	27.429	31.589	35.389
102	1020	31.006	31.758	29.501	27.31	31.7	35.476
102.1	1021	31.092	31.6	29.538	27.75	31.543	35.386
102.2	1022	31.001	31.464	29.597	27.251	31.715	35.185
102.3	1023	30.879	31.62	29.568	27.309	31.577	35.097
102.4	1024	31.031	31.413	29.681	27.34	31.582	35.253
102.5	1025	31.294	31.546	29.56	27.437	31.685	35.016
102.6	1026	31.237	31.436	29.576	27.346	31.637	31.432
102.7	1027	31.278	31.856	29.612	27.214	31.394	31.276
102.8	1028	31.261	31.967	29.66	27.369	31.647	31.406
102.9	1029	31.167	31.561	29.59	27.382	32.201	31.323
103	1030	31.208	31.741	29.533	27.313	31.867	31.67
103.1	1031	30.966	31.75	29.557	27.886	31.871	31.583
103.2	1032	30.645	31.706	29.52	27.929	32.036	31.726
103.3	1033	31	31.379	29.48	27.438	31.852	31.848
103.4	1034	31.018	31.744	29.611	27.192	31.651	31.764
103.5	1035	30.824	31.459	29.514	27.756	31.88	31.388
103.6	1036	30.925	31.509	29.343	27.84	31.695	31.449
103.7	1037	30.87	31.741	29.461	27.772	31.866	31.455
103.8	1038	30.637	31.779	29.471	27.745	32.036	31.647
103.9	1039	30.824	31.728	29.573	27.474	31.952	31.875
104	1040	30.415	31.605	29.565	27.408	31.964	31.634
104.1	1041	30.784	31.908	29.679	27.352	31.866	31.274
104.2	1042	30.925	31.779	29.584	27.702	31.546	31.319
104.3	1043	30.8	31.818	29.467	27.215	31.553	31.176
104.4	1044	30.844	31.533	29.426	27.197	31.5	31.137
104.5	1045	30.792	31.645	29.395	27.275	31.479	31.307
104.6	1046	30.755	31.549	29.518	27.239	31.345	31.364
104.7	1047	30.952	31.577	29.559	27.47	31.146	31.325
104.8	1048	30.925	31.373	29.439	27.404	31.363	31.369
104.9	1049	31.193	31.456	29.416	27.376	33.299	31.475
105	1050	31.017	31.374	29.351	27.382	33.216	31.371
105.1	1051	31.17	31.302	29.506	27.163	31.139	31.501
105.2	1052	31.323	31.513	29.412	27.147	31.133	31.579
105.3	1053	31.385	31.6	29.53	27.333	31.281	31.733
105.4	1054	31.183	31.834	29.404	27.95	31.455	31.387
105.5	1055	31.228	31.852	29.468	27.534	31.5	31.522
105.6	1056	31.272	31.564	29.506	27.488	31.859	31.581
105.7	1057	30.907	31.53	29.626	27.472	31.834	31.455
105.8	1058	31.318	31.582	29.537	27.898	31.988	31.353
105.9	1059	31.063	31.331	29.469	28.035	31.909	31.328
106	1060	31.154	31.401	29.562	27.444	31.619	31.289
106.1	1061	30.944	31.36	29.555	28.127	31.926	32.486
106.2	1062	31.055	31.29	29.619	27.444	32.201	32.456
106.3	1063	30.884	31.413	29.597	28.201	32.188	32.512
106.4	1064	30.965	31.593	29.339	27.44	32.071	32.227
106.5	1065	30.757	31.59	29.353	27.402	32.316	33.337
106.6	1066	30.878	31.307	29.488	27.297	32.095	33.289
106.7	1067	31.007	31.367	29.338	27.327	32.185	33.224
106.8	1068	30.726	31.546	29.345	27.207	32.221	33.285
106.9	1069	30.868	31.84	29.439	27.31	31.616	33.375
107	1070	30.872	31.59	29.59	27.511	31.473	33.462
107.1	1071	30.974	31.511	29.41	27.136	31.24	32.397
107.2	1072	30.62	31.458	29.435	27.31	31.437	32.445
107.3	1073	30.631	31.477	29.498	27.198	31.665	32.287
107.4	1074	30.906	31.445	29.435	27.572	31.799	32.399
107.5	1075	30.872	31.403	29.529	27.513	31.883	32.275
107.6	1076	30.934	31.776	29.569	27.436	31.679	32.062
107.7	1077	30.953	31.619	29.696	27.525	31.734	32.288
107.8	1078	31.021	31.891	29.715	27.506	31.595	32.389
107.9	1079	30.792	31.565	29.742	27.065	31.419	32.289
108	1080	30.915	31.829	29.743	27.194	31.741	35.838
108.1	1081	30.746	31.513	29.489	27.381	31.546	35.778
108.2	1082	30.88	31.414	29.703	27.508	31.67	35.812
108.3	1083	30.572	31.207	29.671	27.505	31.514	35.809
108.4	1084	30.959	31.543	29.698	27.202	31.364	35.627
108.5	1085	30.815	31.854	29.721	27.37	31.356	34.701
108.6	1086	30.734	31.533	29.739	27.421	31.237	34.818
108.7	1087	30.574	31.358	29.816	27.408	31.435	35.213
108.8	1088	30.948	31.485	29.56	27.487	31.525	35.003
108.9	1089	30.814	31.439	29.686	27.253	31.551	34.929
109	1090	31.137	31.463	29.682	27.372	32.128	34.769
109.1	1091	31.095	31.467	29.398	27.362	32.183	34.645
109.2	1092	30.904	31.199	29.666	27.314	32.079	34.554
109.3	1093	31.02	31.328	29.883	27.38	31.888	30.991
109.4	1094	30.681	31.319	29.861	27.244	31.847	31.189
109.5	1095	30.718	31.446	29.76	27.288	32.039	31.146
109.6	1096	30.649	31.436	29.671	27.363	31.829	31.178
109.7	1097	30.515	31.32	29.599	27.256	31.362	31.165
109.8	1098	30.566	31.343	29.577	27.318	31.201	31.074
109.9	1099	30.706	31.578	29.609	27.262	31.063	31.285
110	1100	30.799	31.61	29.768	27.316	30.912	30.984
110.1	1101	31.129	31.58	29.625	27.416	31.243	32.294
110.2	1102	31.121	31.758	29.604	27.57	31.016	32.303
110.3	1103	31.311	31.496	29.68	27.254	31.011	32.337
110.4	1104	31.545	31.745	29.683	27.384	31.126	32.19
110.5	1105	31.21	32.015	29.65	27.223	30.944	32.493
110.6	1106	31.324	31.766	29.494	27.173	30.856	32.554
110.7	1107	31.064	31.71	29.573	27.364	31.19	32.454
110.8	1108	31.112	31.991	29.542	27.373	31.411	32.605
110.9	1109	30.94	31.708	29.568	27.315	31.542	32.651
111	1110	30.759	31.63	29.559	27.193	31.484	32.571
111.1	1111	30.751	31.975	29.519	27.179	31.295	31.269
111.2	1112	30.779	31.706	29.684	27.175	31.829	31.419
111.3	1113	30.905	31.718	29.453	27.279	31.402	31.402
111.4	1114	30.843	31.671	29.509	27.299	31.595	31.446
111.5	1115	31.334	31.356	29.601	27.235	31.886	31.52
111.6	1116	31.101	31.66	29.572	27.524	31.505	31.506
111.7	1117	30.946	31.794	29.522	27.152	31.608	31.501
111.8	1118	30.918	31.606	29.553	27.292	31.702	31.38
111.9	1119	30.779	31.662	29.517	27.364	32.376	31.485
112	1120	30.954	31.766	29.535	27.525	32.062	31.462
112.1	1121	30.978	31.697	29.519	27.551	32.378	31.41
112.2	1122	30.88	31.432	29.716	27.462	32.247	31.442
112.3	1123	30.853	31.852	29.481	27.572	32.008	31.373
112.4	1124	30.746	31.577	29.576	27.243	32.059	31.416
112.5	1125	30.698	31.494	29.371	27.246	31.856	31.432
112.6	1126	30.842	31.599	29.505	27.472	32.1	31.489
112.7	1127	30.698	31.659	29.638	27.499	32.158	31.428
112.8	1128	31	31.511	29.598	27.93	31.688	31.675
112.9	1129	31.086	31.388	29.575	27.862	31.537	31.36
113	1130	31.27	32.076	29.479	27.813	31.43	31.317
113.1	1131	30.958	31.633	29.581	27.345	31.375	31.397
113.2	1132	31.032	31.466	29.501	27.209	31.727	31.364
113.3	1133	31.098	31.248	29.479	27.739	31.847	31.349
113.4	1134	31.263	31.469	29.75	27.848	31.581	31.331
113.5	1135	30.953	31.262	29.646	27.315	31.821	31.533
113.6	1136	30.728	31.493	29.559	27.377	31.876	31.496
113.7	1137	31.099	31.852	29.525	27.32	31.941	31.534
113.8	1138	31.184	31.538	29.717	27.209	34.774	31.522
113.9	1139	31.054	31.95	29.62	27.391	34.865	31.674
114	1140	31.041	31.628	29.482	27.367	34.682	31.574
114.1	1141	31.081	31.651	29.623	27.345	34.546	31.413
114.2	1142	31.083	31.762	29.52	27.546	34.749	31.529
114.3	1143	31.105	31.72	29.538	27.396	34.747	31.616
114.4	1144	31.021	31.906	29.389	27.262	34.782	31.514
114.5	1145	31.009	31.658	29.352	27.519	34.565	31.556
114.6	1146	30.967	31.557	29.443	27.461	34.523	31.499
114.7	1147	30.793	31.679	29.453	27.426	34.506	31.71
114.8	1148	31.028	31.846	29.374	27.295	34.48	31.757
114.9	1149	30.818	31.59	29.43	27.178	34.8	31.559
115	1150	30.554	31.336	29.406	27.21	34.613	31.713
115.1	1151	30.584	31.597	29.467	27.223	31.349	31.843
115.2	1152	30.989	31.193	29.404	27.211	31.412	31.639
115.3	1153	30.766	31.429	29.51	27.239	31.396	31.633
115.4	1154	30.749	31.417	29.559	27.305	31.563	31.564
115.5	1155	30.912	31.407	29.513	27.354	31.39	31.505
115.6	1156	31.056	31.322	29.427	27.233	31.48	31.693
115.7	1157	30.799	31.504	29.465	27.3	31.41	32.821
115.8	1158	30.669	31.408	29.44	27.208	31.739	32.894
115.9	1159	30.792	31.584	29.523	27.318	31.348	32.674
116	1160	30.663	31.679	29.344	27.62	31.523	32.865
116.1	1161	30.583	31.403	29.348	27.655	31.621	32.905
116.2	1162	30.728	31.315	29.602	27.655	31.746	32.823
116.3	1163	30.737	31.439	29.556	27.117	31.556	32.959
116.4	1164	30.881	31.251	29.616	27.274	31.228	32.876
116.5	1165	30.598	31.586	29.653	27.237	31.573	33.085
116.6	1166	30.787	31.431	29.622	27.741	31.593	32.83
116.7	1167	30.827	31.443	29.438	27.342	31.617	32.781
116.8	1168	30.998	31.257	29.294	27.269	31.577	32.913
116.9	1169	30.971	31.46	29.524	27.24	31.352	32.712
117	1170	30.733	31.364	29.354	27.221	31.389	32.876
117.1	1171	30.837	31.331	29.378	27.145	32.107	32.563
117.2	1172	30.623	31.303	29.387	27.354	32.16	32.689
117.3	1173	30.819	31.429	29.239	27.263	32.222	32.625
117.4	1174	30.649	31.348	29.254	27.011	35.538	32.669
117.5	1175	30.678	31.343	29.38	27.279	35.473	32.524
117.6	1176	30.941	31.278	29.287	27.136	35.352	32.646
117.7	1177	30.874	31.255	29.459	27.042	34.588	32.748
117.8	1178	30.849	31.209	29.332	27.32	34.357	32.62
117.9	1179	30.909	31.176	29.287	27.213	34.534	32.491
118	1180	30.911	31.239	29.377	27.134	34.285	32.815
118.1	1181	30.802	31.066	29.287	27.294	34.492	31.553
118.2	1182	30.725	31.009	29.469	27.221	34.469	35.044
118.3	1183	31.025	30.985	29.394	27.235	34.534	35.044
118.4	1184	31.174	31.089	29.402	27.294	34.588	35.004
118.5	1185	30.85	31.003	29.409	27.339	34.405	35.291
118.6	1186	30.827	30.99	29.48	27.044	34.415	35.272
118.7	1187	30.807	31.251	29.448	27.294	34.644	35.175
118.8	1188	30.844	31.301	29.434	27.179	34.67	35.097
118.9	1189	30.371	31.413	29.462	27.545	34.623	35.043
119	1190	30.238	31.461	29.377	27.178	34.619	34.929
119.1	1191	30.371	31.033	29.329	27.227	34.784	35.063
119.2	1192	30.714	31.168	29.305	27.234	35.154	31.702
119.3	1193	30.988	30.784	29.432	27.181	31.694	31.796
119.4	1194	30.811	30.401	29.403	27.193	31.504	31.858
119.5	1195	30.865	30.866	29.335	27.22	32.088	31.852
119.6	1196	30.664	30.855	29.484	27.198	32.1	31.778
119.7	1197	30.665	30.888	29.257	27.285	31.913	31.753
119.8	1198	30.766	30.846	29.156	27.125	31.99	31.621
119.9	1199	30.579	30.796	29.21	27.21	31.842	31.865
120	1200	31.014	31.103	29.322	27.321	31.846	31.749
120.1	1201	30.627	31.061	29.393	27.233	32.09	31.623
120.2	1202	30.683	31.013	29.205	27.323	32.227	31.836
120.3	1203	30.832	31.051	29.256	27.233	32.084	31.859
120.4	1204	30.71	31.297	29.414	27.102	31.723	31.793
120.5	1205	30.52	30.886	29.277	27.159	31.778	31.809
120.6	1206	31.056	30.87	29.306	27.404	31.655	31.812
120.7	1207	30.938	30.713	29.321	27.128	31.915	31.663
120.8	1208	31.004	30.615	29.176	27.337	31.916	31.817
120.9	1209	31.002	30.887	29.348	27.359	31.642	31.719
121	1210	30.757	30.825	29.275	27.437	31.943	31.743
121.1	1211	30.677	30.908	29.448	27.378	32.183	31.743
121.2	1212	30.526	30.966	29.3	27.361	32.036	31.611
121.3	1213	30.853	30.962	29.376	27.272	32.205	31.744
121.4	1214	30.61	30.853	29.268	27.061	31.946	31.756
121.5	1215	30.644	30.894	29.259	27.257	31.42	31.653
121.6	1216	30.658	30.877	29.374	27.208	31.436	31.663
121.7	1217	31.035	31.12	29.355	27.3	31.673	31.641
121.8	1218	30.675	30.971	29.472	27.491	31.732	31.752
121.9	1219	30.555	31.041	29.334	27.563	31.995	31.664
122	1220	30.391	31.252	29.42	27.27	32.037	31.772
122.1	1221	30.723	30.953	29.451	27.357	32.307	31.611
122.2	1222	30.606	30.986	29.58	27.573	31.252	32.889
122.3	1223	30.886	30.991	29.408	27.275	31.871	32.911
122.4	1224	30.855	31.04	29.536	27.138	31.303	32.976
122.5	1225	31.002	31.194	29.531	27.484	32.33	32.894
122.6	1226	31.19	31.058	29.36	27.449	31.323	32.698
122.7	1227	31.34	30.907	29.46	27.276	32.15	32.707
122.8	1228	31.213	30.907	29.53	27.315	32.122	32.708
122.9	1229	30.748	31.125	29.392	27.172	32.132	32.741
123	1230	30.342	31.092	29.472	27.197	32.356	32.732
123.1	1231	30.689	30.808	29.505	27.237	32.374	32.807
123.2	1232	30.892	31.024	29.433	27.769	32.478	32.586
123.3	1233	30.575	31.194	29.516	27.255	32.555	32.738
123.4	1234	30.721	31.281	29.549	27.917	32.676	32.908
123.5	1235	30.428	31.065	29.541	27.858	32.294	32.752
123.6	1236	30.297	31.147	29.555	27.804	32.227	32.853
123.7	1237	30.629	30.921	29.674	27.179	32.51	32.89
123.8	1238	30.123	30.892	29.496	27.305	32.508	33.721
123.9	1239	30.539	30.655	29.403	27.376	32.334	33.749
124	1240	30.725	30.639	29.572	27.78	32.534	33.809
124.1	1241	30.818	30.692	29.557	27.281	34.612	33.695
124.2	1242	30.792	30.888	29.526	27.198	32.67	33.717
124.3	1243	30.905	30.988	29.54	27.24	34.754	33.847
124.4	1244	31.264	30.623	29.556	27.303	34.579	33.73
124.5	1245	31.013	30.901	29.603	27.192	32.516	32.71
124.6	1246	31.177	30.921	29.591	27.778	32.786	32.928
124.7	1247	31.098	30.908	29.578	27.325	32.754	32.852
124.8	1248	31.206	30.9	29.567	27.802	34.053	32.809
124.9	1249	31.242	30.852	29.63	27.294	34.164	32.905
125	1250	31.226	30.951	29.687	27.238	34.231	32.944
125.1	1251	31.329	30.779	29.674	27.278	32.303	32.761
125.2	1252	31.504	30.767	29.68	27.276	34.279	32.904
125.3	1253	31.305	30.971	29.617	27.346	34.768	32.922
125.4	1254	31.12	31.212	29.592	27.328	35.253	32.906
125.5	1255	31.195	30.9	29.665	27.359	37.013	32.792
125.6	1256	31.016	30.822	29.579	27.437	35.19	32.949
125.7	1257	31.235	30.993	29.725	27.377	37.203	32.928
125.8	1258	31.185	30.949	29.694	27.339	35.491	32.913
125.9	1259	31.051	30.767	29.622	27.353	35.148	32.894
126	1260	30.989	30.996	29.779	27.264	35.186	32.824
126.1	1261	31.072	31.269	29.717	27.459	34.951	33.875
126.2	1262	31.157	31.158	29.71	27.254	34.833	33.804
126.3	1263	31.09	30.819	29.502	27.835	32.347	33.937
126.4	1264	31.052	30.953	29.564	27.82	32.355	33.911
126.5	1265	31.436	30.659	29.709	27.422	32.213	33.682
126.6	1266	31.022	31.037	29.469	27.339	32.259	33.839
126.7	1267	31.204	30.951	29.396	27.289	32.204	32.572
126.8	1268	30.9	30.962	29.517	27.459	32.199	31.545
126.9	1269	31.239	30.652	29.473	27.376	32.606	31.739
127	1270	31.235	30.838	29.472	27.386	31.687	31.699
127.1	1271	31.16	30.968	29.492	27.421	31.737	31.633
127.2	1272	31.1	30.91	29.473	27.17	31.849	31.607
127.3	1273	31.28	30.634	29.461	27.351	31.769	31.638
127.4	1274	31.182	31.153	29.439	27.408	31.628	31.701
127.5	1275	31.228	30.923	29.66	27.439	31.636	31.648
127.6	1276	31.27	31.088	29.445	27.424	31.738	31.725
127.7	1277	31.205	30.862	29.581	27.295	31.796	31.801
127.8	1278	31.13	30.952	29.578	27.179	31.61	31.629
127.9	1279	31.392	31.073	29.338	27.23	31.526	31.82
128	1280	31.2	31.211	29.487	27.511	31.513	31.794
128.1	1281	31.271	30.968	29.71	27.287	31.714	31.723
128.2	1282	31.228	30.872	29.609	27.277	31.507	31.716
128.3	1283	31.454	31.244	29.681	27.283	31.541	31.863
128.4	1284	31.406	30.925	29.554	27.142	31.582	31.989
128.5	1285	31.211	31.009	29.622	27.15	31.43	31.851
128.6	1286	31.166	30.874	29.481	27.128	31.459	31.982
128.7	1287	31.029	31.075	29.715	27.168	31.786	31.915
128.8	1288	31.109	31.075	29.63	27.175	31.762	32.057
128.9	1289	31.179	30.859	29.497	27.229	31.811	31.896
129	1290	31.206	30.928	29.454	27.149	31.8	32.98
129.1	1291	31.185	31	29.515	27.346	31.627	32.949
129.2	1292	31.078	30.823	29.578	27.286	31.833	32.941
129.3	1293	31.053	30.931	29.666	27.328	31.794	33.026
129.4	1294	31.114	31.037	29.689	27.157	32.111	32.797
129.5	1295	30.944	30.795	29.603	27.196	31.924	32.816
129.6	1296	31.1	30.84	29.823	27.154	31.907	32.843
129.7	1297	31.426	31.1	29.795	27.119	31.818	32.864
129.8	1298	31.05	30.965	29.608	27.331	32.042	32.768
129.9	1299	31.008	30.976	29.707	27.368	31.875	33.074
130	1300	31.011	31.11	29.664	27.29	32.179	33.063
130.1	1301	31.127	31.135	29.715	27.436	31.689	32.975
130.2	1302	31.335	30.904	29.746	27.23	31.854	32.894
130.3	1303	31.34	31.092	29.812	27.357	31.878	32.916
130.4	1304	31.242	31.103	29.829	27.395	31.557	33.012
130.5	1305	31.25	30.988	29.776	27.344	31.781	32.929
130.6	1306	31.198	30.968	29.669	27.405	31.758	33
130.7	1307	31.412	31.19	29.751	27.362	31.846	32.898
130.8	1308	31.123	31.003	29.65	27.348	31.855	32.88
130.9	1309	30.804	31.196	29.675	27.23	31.575	32.703
131	1310	30.958	31.158	29.762	27.188	31.594	32.906
131.1	1311	31.005	31.309	29.692	27.256	31.483	32.827
131.2	1312	31.023	31.144	29.72	27.284	31.455	32.817
131.3	1313	30.789	31.072	29.861	27.289	31.525	32.825
131.4	1314	30.631	31.356	29.879	27.241	31.237	31.858
131.5	1315	30.523	31.361	29.76	27.255	31.122	31.906
131.6	1316	30.465	31.252	29.797	27.251	31.539	31.804
131.7	1317	30.405	30.985	29.65	27.203	31.468	31.66
131.8	1318	30.162	31.346	29.745	27.288	31.723	31.683
131.9	1319	30.2	31.059	29.806	27.152	31.4	31.781
132	1320	30.235	31.205	29.867	27.205	31.253	31.761
132.1	1321	30.53	31.304	29.93	27.283	31.26	32.868
132.2	1322	30.462	31.154	29.741	27.194	31.324	32.89
132.3	1323	30.222	31.318	29.699	27.21	31.219	32.893
132.4	1324	30.35	31.14	29.749	27.283	31.343	32.972
132.5	1325	30.297	31.329	29.743	27.377	31.395	33.027
132.6	1326	30.013	30.858	29.824	27.259	31.23	32.969
132.7	1327	30.14	30.636	29.903	27.216	31.296	32.946
132.8	1328	30.284	30.907	29.796	27.365	31.21	32.969
132.9	1329	30.411	31.326	29.878	27.241	31.335	32.952
133	1330	30.315	30.94	29.934	27.204	31.21	32.754
133.1	1331	30.348	30.912	29.855	27.265	31.201	31.791
133.2	1332	30.212	31.007	29.907	27.264	31.364	31.855
133.3	1333	30.286	30.987	29.768	27.38	31.359	35.354
133.4	1334	30.461	30.876	29.78	27.167	31.391	35.434
133.5	1335	30.533	31.056	29.988	27.18	31.61	35.225
133.6	1336	30.577	31.075	30.002	27.175	31.439	35.147
133.7	1337	30.657	31.371	29.971	27.616	31.146	35.268
133.8	1338	30.667	31.565	29.925	27.161	31.355	35.337
133.9	1339	30.881	31.266	29.774	27.248	31.241	35.286
134	1340	30.811	31.278	29.899	27.712	31.305	35.287
134.1	1341	30.752	31.421	29.819	27.763	31.388	35.334
134.2	1342	30.771	31.486	29.906	27.784	31.454	35.336
134.3	1343	30.823	31.453	30.011	27.285	31.849	35.363
134.4	1344	30.76	31.323	29.897	27.258	31.762	36.19
134.5	1345	30.807	31.143	29.914	27.306	31.907	36.215
134.6	1346	30.959	31.188	30.011	27.155	31.355	36.176
134.7	1347	30.851	30.99	30.008	27.383	31.491	36.174
134.8	1348	30.756	30.785	29.879	27.245	31.612	36.227
134.9	1349	30.816	31.258	29.892	27.357	31.466	36.219
135	1350	30.559	30.948	29.834	27.411	31.385	35.305
135.1	1351	30.854	31.143	29.83	27.31	31.248	35.26
135.2	1352	30.694	31.286	29.849	27.42	34.241	35.297
135.3	1353	30.697	31.391	29.839	27.235	34.073	35.33
135.4	1354	30.791	31.35	29.771	27.311	34.111	35.27
135.5	1355	30.479	31.389	29.773	27.147	34.336	35.218
135.6	1356	30.503	31.033	29.836	27.398	34.193	35.251
135.7	1357	30.544	30.915	29.861	27.181	34.02	35.23
135.8	1358	30.825	30.938	29.821	27.781	34.442	35.15
135.9	1359	30.945	30.944	29.852	27.774	34.367	35.267
136	1360	31.204	31.115	29.899	27.323	34.568	35.173
136.1	1361	31.312	30.923	29.917	27.321	34.542	35.286
136.2	1362	31.11	30.869	29.925	27.384	34.431	34.919
136.3	1363	30.682	31.031	30.122	27.362	35.174	35.038
136.4	1364	30.739	31.295	30.183	27.157	35.45	35.175
136.5	1365	30.826	31.143	30.162	27.147	35.225	35.175
136.6	1366	30.958	31.299	30.101	27.2	34.995	35.152
136.7	1367	30.955	31.263	29.859	27.27	34.635	35.154
136.8	1368	30.848	31.249	30.018	27.202	34.85	35.176
136.9	1369	30.869	31.701	29.877	27.243	34.998	35.202
137	1370	30.636	31.725	30.001	27.028	35.177	35.226
137.1	1371	30.836	31.581	29.929	27.689	35.199	35.093
137.2	1372	30.547	31.398	30.054	27.139	34.873	35.087
137.3	1373	30.821	31.448	29.931	27.262	35.364	31.712
137.4	1374	30.77	31.2	29.857	27.193	35.579	31.985
137.5	1375	30.614	31.002	29.919	27.105	35.275	31.692
137.6	1376	30.707	31.031	29.992	27.2	35.442	31.799
137.7	1377	30.885	30.935	29.858	27.152	35.246	31.778
137.8	1378	30.675	30.801	29.875	27.271	34.432	31.719
137.9	1379	30.885	30.695	29.878	27.25	32.153	31.911
138	1380	30.698	30.912	29.935	27.262	32.369	31.695
138.1	1381	30.857	31.024	30.098	27.185	32.393	31.841
138.2	1382	31.033	30.89	30	27.316	32.19	31.885
138.3	1383	31.179	30.854	29.919	27.262	31.921	31.696
138.4	1384	30.653	30.86	29.955	27.281	31.864	31.682
138.5	1385	30.693	31.045	29.89	27.235	31.83	31.799
138.6	1386	30.516	30.912	29.922	27.105	31.643	31.932
138.7	1387	30.886	30.93	29.743	27.256	31.648	31.773
138.8	1388	30.478	30.928	29.928	27.115	31.597	31.753
138.9	1389	30.876	30.831	29.892	27.203	31.413	31.927
139	1390	30.634	31.088	29.93	27.317	31.489	31.847
139.1	1391	30.821	31.013	29.893	27.33	31.398	31.841
139.2	1392	30.698	31.283	29.838	27.291	31.583	31.814
139.3	1393	30.643	31.019	29.996	27.328	31.581	31.89
139.4	1394	30.627	30.927	29.885	27.228	31.916	32.944
139.5	1395	30.607	30.634	29.948	27.392	31.825	32.75
139.6	1396	31.008	30.738	29.918	27.224	32.186	32.883
139.7	1397	30.781	30.785	29.796	27.258	32.22	31.7
139.8	1398	30.803	30.72	29.876	27.738	32.377	31.596
139.9	1399	31.067	30.678	29.845	27.212	32.339	32.782
140	1400	30.88	30.746	29.721	27.916	32.329	33.84
140.1	1401	31.199	30.78	29.691	27.311	31.887	33.772
140.2	1402	31.193	30.846	29.636	27.25	31.605	33.756
140.3	1403	31.175	30.755	29.568	27.282	31.942	32.723
140.4	1404	30.956	30.519	29.703	27.801	32.083	32.851
140.5	1405	30.821	30.87	29.905	27.464	32.036	32.809
140.6	1406	30.667	30.939	29.872	27.095	31.944	32.714
140.7	1407	30.999	30.514	29.954	27.125	31.918	32.804
140.8	1408	31.082	30.69	29.691	27.283	31.631	31.897
140.9	1409	31.192	30.529	29.76	27.925	31.77	31.756
141	1410	30.862	30.836	29.711	27.175	31.675	31.813
141.1	1411	30.993	30.423	29.676	27.084	31.555	31.881
141.2	1412	30.958	30.708	29.664	27.219	31.649	31.964
141.3	1413	30.867	30.886	29.609	27.343	31.424	31.844
141.4	1414	30.755	30.973	29.612	27.298	31.527	31.889
141.5	1415	30.789	31.001	29.737	27.268	31.684	31.799
141.6	1416	30.537	31.108	29.757	27.201	31.625	31.898
141.7	1417	30.428	31.222	29.661	27.351	32.017	31.733
141.8	1418	30.819	31.082	29.776	27.451	32.137	31.699
141.9	1419	30.913	31.22	29.691	27.364	32.223	31.854
142	1420	30.694	31.031	29.728	27.356	31.811	31.808
142.1	1421	30.917	31.033	29.831	27.283	31.815	31.662
142.2	1422	30.723	31.05	29.828	27.342	31.872	31.756
142.3	1423	30.724	30.983	29.82	27.369	31.975	31.829
142.4	1424	30.674	30.956	29.949	27.401	31.836	31.594
142.5	1425	30.827	31.052	29.838	27.402	31.701	31.732
142.6	1426	30.893	31.307	29.868	27.439	31.666	31.777
142.7	1427	30.528	31.181	29.731	27.453	31.573	31.732
142.8	1428	31.01	30.972	29.825	27.746	31.243	31.815
142.9	1429	30.824	31.04	29.756	27.648	31.122	31.801
143	1430	31.005	31.259	29.846	27.742	30.872	31.874
143.1	1431	31.133	31.345	29.923	27.383	30.721	31.822
143.2	1432	31.146	31.244	29.795	27.216	30.937	31.821
143.3	1433	31.238	31.583	29.89	27.328	30.785	31.782
143.4	1434	31.026	31.63	29.772	27.289	30.989	31.733
143.5	1435	30.713	31.413	29.806	27.399	31.292	32.833
143.6	1436	30.573	31.121	29.858	27.294	31.41	32.889
143.7	1437	30.926	31.006	30.014	27.412	31.475	32.756
143.8	1438	31.196	31.138	29.812	27.254	31.718	32.755
143.9	1439	31.059	31.315	29.916	27.18	31.446	32.662
144	1440	30.319	31.448	29.893	27.207	31.594	32.747
144.1	1441	30.739	31.516	29.811	27.166	31.97	32.653
144.2	1442	30.535	31.009	29.859	27.285	32.242	32.657
144.3	1443	31.101	31.032	29.944	27.241	32.441	32.732
144.4	1444	31.075	31.189	29.845	27.221	32.652	31.639
144.5	1445	31.07	31.28	29.801	27.265	32.316	31.65
144.6	1446	31.358	31.429	29.88	27.071	32.602	31.829
144.7	1447	31.189	31.343	29.833	27.213	32.434	31.658
144.8	1448	30.987	31.248	29.764	27.027	32.529	31.755
144.9	1449	30.888	31.123	29.77	27.153	32.218	31.679
145	1450	30.782	31.059	29.797	27.296	32.386	31.647
145.1	1451	30.772	30.887	29.76	27.401	32.193	31.693
145.2	1452	30.676	30.795	29.801	27.371	31.885	31.725
145.3	1453	30.635	30.785	29.705	27.248	32.081	31.627
145.4	1454	31.031	30.918	29.661	27.299	32.04	31.688
145.5	1455	31.068	30.924	29.793	27.201	32.116	31.614
145.6	1456	31.026	31.11	29.939	27.386	31.917	31.55
145.7	1457	30.916	31.175	29.704	27.247	32.129	31.8
145.8	1458	31.099	30.854	29.662	27.203	32.554	32.806
145.9	1459	31.109	31.074	29.563	27.255	32.415	33.082
146	1460	30.898	30.955	29.682	27.289	32.204	33.004
146.1	1461	30.987	30.937	29.729	27.15	32.173	32.861
146.2	1462	30.995	31.266	29.601	27.209	32.004	32.732
146.3	1463	31.066	31.191	29.647	27.186	32.073	32.864
146.4	1464	31.035	30.842	29.727	27.254	32.123	32.817
146.5	1465	31.087	30.945	29.596	27.355	31.926	32.761
146.6	1466	31.217	31.129	29.66	27.201	32.323	32.869
146.7	1467	31.244	31.208	29.718	27.147	32.126	32.769
146.8	1468	30.993	31.093	29.738	27.204	31.948	32.698
146.9	1469	31.026	31.172	29.732	27.091	31.425	32.83
147	1470	30.906	30.866	29.623	27.145	31.375	32.503
147.1	1471	30.974	30.67	29.597	27.149	31.344	32.624
147.2	1472	31.177	30.723	29.645	27.269	31.42	32.771
147.3	1473	30.995	30.945	29.515	27.105	31.411	32.866
147.4	1474	31.028	31.104	29.589	27.256	31.562	32.681
147.5	1475	30.78	31.084	29.64	27.34	33.113	32.638
147.6	1476	31.021	31.133	29.646	27.392	33.336	32.654
147.7	1477	31.11	30.935	29.728	27.294	31.831	32.819
147.8	1478	31.176	30.955	29.568	28.174	32.004	32.691
147.9	1479	30.978	31.097	29.731	27.74	32.097	31.468
148	1480	30.897	31.126	29.774	27.68	32.149	31.616
148.1	1481	31.111	31.159	29.79	27.671	32.255	31.541
148.2	1482	30.953	31.051	29.891	27.692	32.104	31.649
148.3	1483	31.054	30.975	29.856	27.685	31.93	31.681
148.4	1484	30.775	31.087	29.694	27.097	32.013	31.694
148.5	1485	30.927	31.046	29.62	27.077	32.201	32.835
148.6	1486	31.011	31.319	29.592	27.071	32.046	32.938
148.7	1487	30.947	31.143	29.648	27.157	31.954	32.724
148.8	1488	30.85	30.757	29.697	27.076	32.038	32.916
148.9	1489	30.729	31.038	29.663	27.298	32.05	32.795
149	1490	30.683	30.573	29.677	27.033	31.97	32.969
149.1	1491	30.657	30.566	29.742	27.118	32.063	32.763
149.2	1492	30.916	30.827	29.712	27.194	31.949	32.813
149.3	1493	30.902	30.619	29.682	27.191	31.873	32.841
149.4	1494	30.742	30.891	29.809	27.151	31.843	32.754
149.5	1495	30.882	30.903	29.84	27.685	33.341	32.705
149.6	1496	30.683	31.054	29.704	27.183	33.4	32.768
149.7	1497	30.763	30.832	29.782	27.235	31.861	32.651
149.8	1498	30.919	30.809	29.805	27.266	32.421	32.662
149.9	1499	31.039	30.872	30.019	27.162	32.205	32.79
150	1500	30.739	31.089	29.942	27.742	31.913	32.802
150.1	1501	30.852	31.136	30.06	27.07	31.93	32.722
150.2	1502	30.842	30.99	29.821	27.08	31.683	34.961
150.3	1503	30.905	31.343	29.8	27.201	31.718	35.997
150.4	1504	30.821	31.185	30.04	27.154	31.776	35.876
150.5	1505	30.679	31.117	29.993	27.167	31.702	35.85
150.6	1506	30.804	30.827	29.919	27.306	31.851	35.948
150.7	1507	30.902	31.02	29.87	27.219	31.953	35.054
150.8	1508	31.032	30.975	29.974	27.214	32.007	34.954
150.9	1509	30.633	30.875	30.005	27.21	32.019	34.859
151	1510	31.014	30.771	29.984	27.201	33.887	34.852
151.1	1511	30.663	31.092	29.889	26.986	33.897	34.949
151.2	1512	30.769	31.275	29.76	27.095	33.868	34.818
151.3	1513	30.972	30.946	29.893	27.247	33.925	35.136
151.4	1514	30.734	31.159	29.569	27.061	35.05	34.999
151.5	1515	30.691	31.297	29.645	27.306	34.831	31.689
151.6	1516	30.904	31.274	29.769	27.107	33.1	34.889
151.7	1517	31.054	31.103	29.874	27.22	32.801	31.664
151.8	1518	30.89	31.033	29.643	27.391	33.317	31.534
151.9	1519	30.865	31.037	29.619	27.287	33.18	31.793
152	1520	30.984	30.903	29.602	27.233	34.901	31.696
152.1	1521	30.62	31.217	29.559	27.327	34.788	31.791
152.2	1522	30.959	31.361	29.876	27.203	34.595	31.71
152.3	1523	31.09	31.29	29.67	27.434	34.885	31.782
152.4	1524	30.836	31.346	29.636	27.301	34.851	31.657
152.5	1525	31.037	31.543	29.607	27.347	34.778	32.707
152.6	1526	30.912	31.476	29.552	27.253	34.703	32.897
152.7	1527	30.944	31.594	29.647	27.383	34.818	32.69
152.8	1528	31.012	31.719	29.698	27.297	34.905	32.794
152.9	1529	30.649	31.647	29.666	27.094	34.822	32.825
153	1530	31.156	31.434	29.7	26.995	35.015	32.696
153.1	1531	30.836	31.782	29.716	27.125	35.049	32.728
153.2	1532	30.983	31.38	29.601	27.069	34.954	32.538
153.3	1533	30.824	31.388	29.697	26.984	34.819	32.778
153.4	1534	31.035	31.235	29.632	27.004	34.793	32.929
153.5	1535	31.227	31.55	29.381	27.118	34.784	32.887
153.6	1536	31.072	32.016	29.455	27.16	34.92	32.739
153.7	1537	30.952	31.489	29.657	27.397	34.744	33.975
153.8	1538	30.764	31.449	29.569	27.107	34.688	33.9
153.9	1539	30.907	31.272	29.712	27.241	34.702	34.069
154	1540	30.809	31.469	29.469	27.233	32.779	33.884
154.1	1541	30.783	31.174	29.682	27.066	32.904	32.912
154.2	1542	30.668	31.227	29.602	27.255	32.923	31.864
154.3	1543	30.706	30.998	29.618	27.138	32.79	31.998
154.4	1544	30.777	31.025	29.647	27.22	32.905	31.8
154.5	1545	30.724	31.329	29.741	27.145	32.668	31.852
154.6	1546	30.819	31.535	29.638	27.248	31.927	31.851
154.7	1547	30.695	31.676	29.773	27.309	31.872	31.974
154.8	1548	30.662	31.997	29.572	27.267	32.265	32.177
154.9	1549	30.635	31.763	29.54	27.116	32.216	31.949
155	1550	30.711	31.818	29.545	27.12	32.019	31.874
155.1	1551	30.58	31.921	29.641	27.217	31.815	31.861
155.2	1552	30.721	31.508	29.511	27.24	31.724	31.921
155.3	1553	30.72	31.546	29.503	27.342	31.591	31.859
155.4	1554	30.549	31.201	29.475	27.216	31.853	31.763
155.5	1555	30.473	31.34	29.618	27.164	31.959	31.784
155.6	1556	30.53	30.895	29.569	27.237	32.084	31.84
155.7	1557	30.522	30.999	29.582	27.283	32.147	31.712
155.8	1558	30.493	31.235	29.547	27.33	32.197	31.797
155.9	1559	30.313	30.718	29.599	27.247	31.988	31.907
156	1560	30.212	30.706	29.594	27.299	32.068	31.754
156.1	1561	30.58	30.323	29.503	27.239	31.535	31.841
156.2	1562	30.878	30.45	29.476	27.288	31.568	31.763
156.3	1563	30.982	30.507	29.628	27.304	31.776	32.015
156.4	1564	30.746	30.732	29.511	27.27	31.738	31.947
156.5	1565	30.645	30.666	29.473	27.263	31.982	31.867
156.6	1566	30.74	30.853	29.321	27.319	32.082	31.776
156.7	1567	30.637	31.148	29.573	27.701	32.345	32.88
156.8	1568	30.494	31.085	29.538	27.131	32.407	32.976
156.9	1569	30.767	31.003	29.525	27.267	33.128	34.065
157	1570	30.596	30.79	29.441	27.315	33.024	33.833
157.1	1571	30.608	30.985	29.634	27.345	32.764	33.948
157.2	1572	30.694	30.723	29.728	27.327	32.837	33.828
157.3	1573	30.641	30.816	29.614	27.349	33.047	34.034
157.4	1574	30.394	30.551	29.547	27.227	32.8	33.893
157.5	1575	30.223	30.445	29.631	27.37	32.717	33.861
157.6	1576	30.519	30.514	29.734	27.224	32.749	33.957
157.7	1577	30.479	30.429	29.641	27.299	31.488	32.982
157.8	1578	30.478	30.657	29.713	27.369	31.963	32.814
157.9	1579	30.757	30.924	29.687	27.533	32.247	33.037
158	1580	30.742	30.697	29.6	27.302	31.997	33.016
158.1	1581	30.732	30.879	29.573	27.397	32.194	33.045
158.2	1582	30.902	30.955	29.685	27.304	31.788	33.055
158.3	1583	30.715	30.775	29.795	27.259	31.978	33.041
158.4	1584	30.786	30.712	29.533	27.275	31.784	33.032
158.5	1585	30.916	30.582	29.535	27.264	31.496	33.036
158.6	1586	30.828	30.675	29.523	27.258	31.674	32.005
158.7	1587	30.914	30.606	29.677	27.336	31.97	31.866
158.8	1588	30.913	30.817	29.568	27.217	32.032	33.032
158.9	1589	31.087	30.748	29.602	27.257	31.956	31.8
159	1590	30.766	30.676	29.638	27.252	31.588	33.011
159.1	1591	31.214	30.624	29.66	27.344	31.721	31.868
159.2	1592	31.001	30.789	29.71	27.414	31.569	31.801
159.3	1593	30.872	30.906	29.686	27.243	32.113	32.041
159.4	1594	30.829	30.937	29.698	27.267	32.156	31.955
159.5	1595	30.57	30.919	29.714	27.391	32.469	31.917
159.6	1596	30.561	30.897	29.767	27.305	32.233	32.048
159.7	1597	30.715	30.949	29.826	27.33	32.326	31.799
159.8	1598	30.891	30.745	29.935	27.477	31.415	31.987
159.9	1599	30.566	30.851	29.7	27.416	31.516	31.981
160	1600	30.115	30.388	29.833	27.408	31.622	31.692
160.1	1601	29.994	30.637	29.758	27.346	31.059	31.893
160.2	1602	30.198	30.886	29.714	27.87	31.492	31.966
160.3	1603	30.377	30.715	29.598	27.96	31.675	31.917
160.4	1604	30.47	30.612	29.703	27.344	31.297	31.973
160.5	1605	30.4	30.515	29.696	27.424	31.876	31.745
160.6	1606	30.71	30.685	29.823	27.47	31.609	31.997
160.7	1607	30.907	30.664	29.853	27.533	31.796	32.017
160.8	1608	30.946	30.764	29.789	27.38	31.597	33.136
160.9	1609	31.11	30.905	29.705	27.842	31.581	33.138
161	1610	31.053	30.643	29.49	27.853	31.761	33.233
161.1	1611	30.825	30.922	29.642	27.464	31.934	33.089
161.2	1612	31.11	30.899	29.416	27.389	31.478	33.11
161.3	1613	30.872	30.685	29.564	27.858	31.519	33.057
161.4	1614	30.934	30.603	29.542	27.445	31.716	32.991
161.5	1615	31.221	30.43	29.585	27.378	31.595	33.191
161.6	1616	31.343	30.389	29.53	27.24	31.256	33.076
161.7	1617	31.196	30.515	29.528	27.419	31.374	33.129
161.8	1618	31.171	30.548	29.486	27.302	31.21	33.15
161.9	1619	31.115	30.629	29.736	27.179	31.581	36.328
162	1620	30.94	30.679	29.623	27.242	31.559	36.478
162.1	1621	30.983	30.751	29.549	27.221	31.879	36.42
162.2	1622	31.111	31.048	29.394	27.258	31.85	36.27
162.3	1623	30.933	30.713	29.494	27.296	31.783	36.323
162.4	1624	30.922	30.422	29.526	27.766	31.752	36.404
162.5	1625	30.459	30.278	29.478	27.291	31.608	36.38
162.6	1626	30.727	30.462	29.51	27.278	31.585	36.358
162.7	1627	31.178	30.576	29.372	27.344	31.453	35.209
162.8	1628	30.728	30.424	29.472	27.39	31.506	35.077
162.9	1629	30.744	30.349	29.523	27.51	31.511	35.032
163	1630	30.95	30.445	29.331	27.35	31.502	36.161
163.1	1631	31.12	30.473	29.452	27.427	31.376	32.912
163.2	1632	30.872	30.222	29.439	27.333	31.411	32.918
163.3	1633	30.71	30.658	29.408	27.248	31.508	33.197
163.4	1634	30.86	30.334	29.532	27.408	31.519	31.843
163.5	1635	30.9	30.539	29.347	27.332	31.595	31.853
163.6	1636	30.75	30.684	29.458	27.395	31.798	31.749
163.7	1637	31.02	30.664	29.572	27.443	31.498	31.897
163.8	1638	31.016	30.563	29.495	27.434	31.67	31.874
163.9	1639	30.909	30.635	29.313	27.372	31.433	31.942
164	1640	31.084	30.547	29.329	27.58	31.532	32.048
164.1	1641	30.817	30.515	29.5	27.552	32.681	31.989
164.2	1642	30.938	30.435	29.501	27.481	32.463	33.993
164.3	1643	30.626	30.724	29.509	27.507	32.462	32.929
164.4	1644	30.474	30.596	29.553	27.46	32.399	32.893
164.5	1645	30.409	30.58	29.574	27.616	32.352	34.031
164.6	1646	30.152	30.563	29.615	27.511	32.574	34.069
164.7	1647	30.523	30.532	29.666	27.654	32.111	33.974
164.8	1648	30.748	30.574	29.741	27.64	32.267	33.078
164.9	1649	30.222	30.442	29.622	27.679	32.179	33.009
165	1650	30.222	30.362	29.573	27.599	32.529	32.839
165.1	1651	30.144	30.309	29.606	27.58	32.598	32.829
165.2	1652	30.419	30.192	29.516	27.487	32.865	32.92
165.3	1653	30.308	30.27	29.65	27.608	32.945	31.577
165.4	1654	30.156	30.142	29.529	27.652	32.653	31.64
165.5	1655	30.177	30.317	29.46	27.589	32.959	31.62
165.6	1656	30.46	30.258	29.6	27.402	32.804	31.79
165.7	1657	30.733	30.458	29.509	27.393	32.632	31.721
165.8	1658	30.68	30.569	29.488	27.391	32.446	32.886
165.9	1659	30.413	30.762	29.432	27.395	32.32	31.76
166	1660	30.822	30.577	29.447	27.558	32.507	33.128
166.1	1661	31.051	30.324	29.437	27.5	32.685	32.894
166.2	1662	30.719	30.681	29.413	27.369	33.161	32.997
166.3	1663	30.871	30.151	29.44	27.516	33.009	32.963
166.4	1664	30.962	30.118	29.41	27.609	33.131	32.907
166.5	1665	30.954	30.277	29.531	27.502	33.035	33.065
166.6	1666	31.123	30.391	29.425	27.46	32.463	34.011
166.7	1667	31.188	30.572	29.507	27.461	32.43	33.999
166.8	1668	31.191	30.334	29.497	27.386	32.247	33.837
166.9	1669	31.404	30.379	29.485	27.32	32.105	33.895
167	1670	31.387	30.318	29.359	27.378	32.095	33.869
167.1	1671	31.208	30.522	29.512	27.26	32.478	33.015
167.2	1672	31.366	30.478	29.476	27.464	32.403	33.149
167.3	1673	31.712	30.494	29.343	27.571	32.584	33.226
167.4	1674	31.709	30.378	29.498	27.592	32.49	32.978
167.5	1675	31.543	30.475	29.552	27.563	32.319	31.911
167.6	1676	31.663	30.49	29.459	27.315	32.483	31.878
167.7	1677	31.838	30.684	29.402	27.598	34.24	31.898
167.8	1678	31.628	30.652	29.45	27.358	34.588	31.924
167.9	1679	31.537	30.341	29.463	27.449	32.365	31.693
168	1680	31.658	30.844	29.512	27.262	32.792	31.705
168.1	1681	31.863	30.858	29.52	27.549	32.468	31.743
168.2	1682	31.828	30.726	29.599	27.624	32.287	31.737
168.3	1683	31.209	31.149	29.301	27.404	31.836	31.686
168.4	1684	31.283	30.93	29.346	27.412	31.857	31.751
168.5	1685	31.287	30.905	29.501	27.536	31.854	31.599
168.6	1686	31.142	31.05	29.42	27.243	32.037	31.708
168.7	1687	31.422	30.948	29.51	27.483	31.892	31.684
168.8	1688	31.464	30.824	29.456	27.368	31.657	31.742
168.9	1689	31.15	31.001	29.488	27.564	32.062	31.681
169	1690	31.382	30.786	29.5	27.433	31.711	31.8
169.1	1691	31.36	30.86	29.29	27.612	31.888	31.792
169.2	1692	31.306	30.795	29.471	27.496	32.229	31.858
169.3	1693	31.505	30.774	29.463	27.3	32.212	31.851
169.4	1694	31.666	30.824	29.378	27.507	32.398	31.881
169.5	1695	31.719	30.58	29.533	27.479	32.223	31.856
169.6	1696	31.203	30.643	29.328	27.495	32.1	31.842
169.7	1697	31.448	30.534	29.458	27.542	32.312	32.873
169.8	1698	31.697	30.751	29.312	27.499	32.206	32.836
169.9	1699	31.827	30.946	29.329	27.563	32.461	32.874
170	1700	31.804	30.593	29.252	27.54	32.34	32.89
170.1	1701	31.685	30.741	29.376	27.526	32.261	33.794
170.2	1702	31.407	30.744	29.13	27.566	31.854	33.877
170.3	1703	31.174	30.923	29.334	27.537	31.967	33.762
170.4	1704	31.226	31.195	29.276	27.589	32.162	33.684
170.5	1705	30.804	31.074	29.356	27.547	31.845	33.694
170.6	1706	31.555	30.975	29.437	27.516	32.135	32.964
170.7	1707	31.077	30.975	29.186	27.51	32.132	32.842
170.8	1708	31.03	30.876	29.34	27.481	32.042	32.783
170.9	1709	31.186	30.905	29.323	27.587	31.842	32.731
171	1710	31.031	30.874	29.269	27.561	31.741	32.81
171.1	1711	31.299	30.953	29.224	27.534	31.967	32.744
171.2	1712	31.148	31.02	29.364	27.583	31.787	32.785
171.3	1713	31.079	31.082	29.37	27.548	31.534	31.617
171.4	1714	31.078	30.81	29.443	27.645	33.145	31.613
171.5	1715	31.221	30.647	29.395	27.543	33.238	31.615
171.6	1716	31.096	30.926	29.456	27.365	33.381	31.646
171.7	1717	30.851	30.809	29.307	27.378	31.603	31.643
171.8	1718	31.255	31.091	29.31	27.357	31.613	31.53
171.9	1719	31.473	31.002	29.268	27.337	31.925	31.582
172	1720	30.967	31.064	29.295	27.368	31.913	31.471
172.1	1721	31.089	31.313	29.449	27.334	32.329	31.708
172.2	1722	31.341	31.15	29.238	27.36	32.353	31.592
172.3	1723	31.256	31	29.195	27.314	32.579	31.598
172.4	1724	31.065	31.293	29.297	27.279	32.39	31.419
172.5	1725	30.925	31.33	29.313	27.213	32.443	31.489
172.6	1726	31.171	31.401	29.407	27.182	32.735	31.634
172.7	1727	31.45	31.155	29.372	27.275	32.553	31.492
172.8	1728	31.17	31.182	29.419	27.292	32.607	31.567
172.9	1729	31.206	31.625	29.282	27.219	32.302	31.406
173	1730	31.25	31.593	29.256	27.339	32.334	31.518
173.1	1731	31.16	31.536	29.333	27.277	32.395	31.569
173.2	1732	31.084	31.371	29.269	27.463	32.564	31.365
173.3	1733	31.134	31.687	29.148	27.384	32.359	31.528
173.4	1734	31.195	31.458	29.29	27.437	32.425	31.56
173.5	1735	30.913	31.711	29.236	27.307	32.561	31.812
173.6	1736	31.1	31.508	29.244	27.456	32.645	31.672
173.7	1737	31.006	31.523	29.288	27.387	32.739	31.648
173.8	1738	31.042	31.563	29.172	27.455	32.48	31.552
173.9	1739	31.208	31.565	29.34	27.447	32.924	31.65
174	1740	31.639	31.346	29.253	27.433	32.582	31.505
174.1	1741	31.325	31.365	29.403	27.357	32.428	31.922
174.2	1742	30.989	31.356	29.56	27.431	32.622	31.893
174.3	1743	30.836	31.356	29.255	27.359	32.284	31.66
174.4	1744	30.986	31.43	29.376	27.424	32.455	31.697
174.5	1745	31.123	31.608	29.44	27.481	32.308	31.65
174.6	1746	31.045	31.56	29.365	27.4	32.242	31.548
174.7	1747	31.047	31.464	29.285	27.275	32.063	31.643
174.8	1748	31.169	31.487	29.412	27.365	32.099	32.716
174.9	1749	31.089	31.668	29.313	27.333	32.425	32.722
175	1750	30.96	31.365	29.449	27.321	32.347	32.723
175.1	1751	30.709	31.154	29.345	27.4	32.34	32.655
175.2	1752	30.776	31.256	29.338	27.343	32.325	32.74
175.3	1753	30.415	31.364	29.449	27.285	32.316	32.893
175.4	1754	30.763	31.438	29.354	27.176	32.649	32.625
175.5	1755	30.674	31.512	29.355	27.251	34.601	32.872
175.6	1756	30.627	31.214	29.393	27.129	32.538	32.645
175.7	1757	30.867	31.041	29.372	27.198	32.822	32.684
175.8	1758	30.802	30.79	29.343	27.346	32.552	32.975
175.9	1759	30.863	30.74	29.428	27.295	32.821	33.032
176	1760	30.743	30.978	29.432	27.302	32.349	32.934
176.1	1761	30.807	31.206	29.402	27.158	32.198	31.81
176.2	1762	30.906	31.103	29.389	27.196	32.239	31.69
176.3	1763	30.703	31.244	29.397	27.256	32.312	31.621
176.4	1764	30.815	31.142	29.306	27.281	32.478	31.685
176.5	1765	30.854	30.942	29.321	27.309	32.647	31.66
176.6	1766	30.959	30.991	29.535	27.283	32.644	31.748
176.7	1767	31.13	30.986	29.373	27.427	33.128	31.631
176.8	1768	30.969	31.103	29.398	27.349	32.92	31.788
176.9	1769	31.099	31.063	29.72	27.415	32.549	32.845
177	1770	30.883	30.914	29.462	28.092	32.467	32.702
177.1	1771	31.081	31.187	29.505	28.089	32.327	32.883
177.2	1772	31.042	31.483	29.443	27.192	32.428	32.854
177.3	1773	30.972	31.218	29.49	27.343	32.529	32.777
177.4	1774	30.81	31.35	29.564	27.477	32.369	32.897
177.5	1775	30.922	31.216	29.702	28.371	32.253	32.8
177.6	1776	31.096	31.001	29.645	28.113	32.234	32.789
177.7	1777	30.825	31.138	29.637	27.429	32.281	32.936
177.8	1778	30.894	31.269	29.462	28.103	32.239	32.808
177.9	1779	30.847	31.083	29.704	28.168	32.361	32.693
178	1780	30.565	31.246	29.64	28.236	32.317	32.731
178.1	1781	30.836	31.291	29.532	27.41	32.359	31.746
178.2	1782	30.99	31.277	29.504	27.61	32.287	31.932
178.3	1783	30.85	31.194	29.573	27.656	32.178	31.821
178.4	1784	30.964	31.24	29.637	27.591	32.122	31.76
178.5	1785	30.936	31.068	29.518	29.24	32.345	31.769
178.6	1786	31.108	31.144	29.557	27.467	32.242	31.866
178.7	1787	30.878	31.004	29.624	27.603	32.053	31.894
178.8	1788	30.854	31.03	29.421	27.436	32.182	31.805
178.9	1789	30.592	31.037	29.549	27.421	32.139	31.864
179	1790	30.568	31.174	29.417	27.399	32.092	31.799
179.1	1791	30.683	30.956	29.646	27.52	32.265	31.84
179.2	1792	30.453	31.007	29.697	27.511	32.101	31.698
179.3	1793	30.48	30.989	29.475	27.438	32.219	31.885
179.4	1794	30.496	30.856	29.576	27.321	32.028	31.767
179.5	1795	30.397	30.658	29.701	27.712	31.974	31.83
179.6	1796	30.373	30.775	29.492	27.8	31.909	31.879
179.7	1797	30.462	30.755	29.366	27.65	31.815	32.821
179.8	1798	30.389	30.621	29.401	27.774	31.786	32.758
179.9	1799	30.208	30.585	29.625	27.603	31.86	32.906
180	1800	30.641	30.725	29.673	28.271	31.905	32.873
180.1	1801	30.438	31.142	29.263	28.254	31.865	32.832
180.2	1802	30.24	31.031	29.253	27.666	32.001	32.867
180.3	1803	30.221	31.316	29.197	29.056	32.198	32.701
180.4	1804	30.467	31.064	29.241	27.454	32.227	32.908
180.5	1805	30.349	31.039	29.227	27.586	32.047	32.874
180.6	1806	30.167	31.185	29.315	27.647	31.896	31.797
180.7	1807	30.227	31.049	29.39	29.083	32.152	31.836
180.8	1808	30.221	31.281	29.477	29.159	32.081	31.772
180.9	1809	30.224	31.293	29.604	27.689	32.264	31.659
181	1810	30.172	31.25	29.52	29.251	32.311	31.903
181.1	1811	30.211	31.001	29.454	27.589	32.176	31.745
181.2	1812	30.214	31.206	29.313	27.741	32.476	31.832
181.3	1813	30.407	31.058	29.433	27.793	33.968	31.718
181.4	1814	30.4	31.142	29.352	27.556	33.883	31.72
181.5	1815	30.357	31.066	29.573	27.54	33.827	31.766
181.6	1816	30.403	31.002	29.511	28.303	33.597	31.96
181.7	1817	30.442	30.93	29.409	28.386	34.007	35.123
181.8	1818	30.34	31.174	29.431	27.604	32.109	35.249
181.9	1819	30.218	30.886	29.416	28.767	31.667	35.257
182	1820	29.952	30.857	29.319	28.041	32.137	35.191
182.1	1821	30.304	30.889	29.286	28.102	32.127	35.35
182.2	1822	30.461	31.264	29.254	27.35	31.752	35.363
182.3	1823	30.351	31.314	29.321	27.332	31.667	31.796
182.4	1824	30.539	31.347	29.337	27.307	31.783	31.697
182.5	1825	30.562	31.288	29.404	27.225	31.876	31.648
182.6	1826	30.396	31.36	29.388	27.347	32.148	31.905
182.7	1827	30.544	31.376	29.392	27.341	32.335	31.824
182.8	1828	30.562	30.981	29.244	27.378	32.664	31.81
182.9	1829	30.525	31.276	29.469	27.481	32.561	31.84
183	1830	30.443	31.228	29.314	27.355	32.502	31.733
183.1	1831	30.314	31.3	29.418	27.539	32.516	31.718
183.2	1832	30.262	31.186	29.317	27.519	31.957	31.632
183.3	1833	30.216	31.41	29.297	27.55	31.97	31.661
183.4	1834	30.253	31.495	29.563	27.626	31.959	31.665
183.5	1835	30.327	31.399	29.577	27.603	32.33	31.623
183.6	1836	30.237	31.49	29.651	27.656	32.377	31.625
183.7	1837	30.324	31.546	29.636	27.559	35.721	31.628
183.8	1838	30.216	31.2	29.517	27.688	35.33	31.568
183.9	1839	30.392	31.106	29.666	27.681	35.369	31.529
184	1840	30.166	31.292	29.534	27.73	35.157	31.447
184.1	1841	30.179	31.15	29.513	27.634	35.266	31.581
184.2	1842	30.597	31.13	29.39	27.625	35.834	31.542
184.3	1843	30.427	30.767	29.518	27.626	35.345	31.536
184.4	1844	30.208	30.852	29.322	27.61	35.357	32.539
184.5	1845	30.103	30.986	29.395	27.574	35.779	32.512
184.6	1846	30.099	30.666	29.234	27.695	32.354	32.681
184.7	1847	30.142	30.805	29.149	27.604	32.64	32.51
184.8	1848	30.277	30.893	29.368	27.667	32.636	32.485
184.9	1849	30.552	30.84	29.275	27.564	32.731	32.448
185	1850	30.454	31.003	29.258	27.652	32.669	32.41
185.1	1851	30.444	30.728	29.332	27.591	32.43	32.538
185.2	1852	30.495	31.052	29.081	27.454	32.159	32.508
185.3	1853	30.177	30.82	29.169	27.506	32.516	32.645
185.4	1854	30.195	31.033	29.388	27.586	32.547	32.797
185.5	1855	30.201	31.032	29.279	27.383	32.616	31.559
185.6	1856	30.284	31.073	29.425	27.66	32.368	31.821
185.7	1857	30.358	31.087	29.443	27.495	32.594	31.571
185.8	1858	30.194	30.948	29.388	27.538	32.572	34.855
185.9	1859	30.288	30.793	29.423	27.46	32.46	34.912
186	1860	30.273	30.721	29.583	27.642	32.279	35.215
186.1	1861	30.223	30.686	29.412	27.458	32.452	35.161
186.2	1862	30.226	31.019	29.518	27.466	32.343	35.098
186.3	1863	30.373	31.198	29.192	27.629	32.617	35.055
186.4	1864	30.262	31.247	29.223	27.548	32.606	34.99
186.5	1865	30.425	31.049	29.229	27.523	32.066	35.129
186.6	1866	30.188	30.973	29.319	27.564	32.066	31.777
186.7	1867	30.447	30.848	29.447	27.566	32.197	31.709
186.8	1868	30.354	31.122	29.276	27.461	32.349	31.616
186.9	1869	30.199	31.026	29.293	27.457	32.206	31.527
187	1870	30.48	31.097	29.35	27.54	32.17	31.71
187.1	1871	30.599	30.966	29.304	27.591	33.587	31.593
187.2	1872	30.418	31.118	29.212	27.454	33.403	31.761
187.3	1873	30.203	31.389	29.248	27.583	33.89	31.685
187.4	1874	30.303	31.25	29.371	27.575	33.92	31.741
187.5	1875	30.549	31.402	29.38	27.53	33.878	31.556
187.6	1876	30.395	31.284	29.339	27.471	33.97	31.567
187.7	1877	30.833	31.41	29.387	27.539	32.148	31.543
187.8	1878	30.669	31.272	29.217	27.527	32.275	31.731
187.9	1879	30.741	31.199	29.266	27.434	32.005	31.821
188	1880	30.784	31.114	29.232	27.525	35.534	32.756
188.1	1881	30.573	30.906	29.508	27.518	35.52	32.624
188.2	1882	30.435	30.89	29.365	27.506	35.285	32.684
188.3	1883	30.279	31.112	29.446	27.391	35.215	32.565
188.4	1884	30.251	30.98	29.373	27.422	32.11	32.583
188.5	1885	30.248	30.662	29.485	27.406	32.018	32.54
188.6	1886	30.382	30.501	29.373	27.376	32.33	31.42
188.7	1887	30.317	30.528	29.281	27.392	32.085	31.469
188.8	1888	30.545	30.676	29.443	27.455	32.025	31.471
188.9	1889	30.567	30.816	29.481	27.438	32.081	31.739
189	1890	30.307	30.558	29.504	27.476	32.332	31.52
189.1	1891	30.494	30.653	29.38	27.437	32.04	31.44
189.2	1892	30.244	30.805	29.36	27.465	31.991	31.565
189.3	1893	29.988	30.59	29.348	27.494	32.075	31.399
189.4	1894	30.313	30.556	29.357	27.633	32.189	31.698
189.5	1895	30.289	30.718	29.502	27.48	32.322	31.629
189.6	1896	30.222	30.618	29.651	28.31	32.282	31.531
189.7	1897	30.338	30.545	29.241	27.474	31.879	31.768
189.8	1898	30.482	30.631	29.371	28.314	31.838	31.469
189.9	1899	30.315	30.575	29.346	27.968	31.944	31.607
190	1900	30.613	30.603	29.228	27.327	31.855	31.577
190.1	1901	30.727	30.486	29.332	27.478	32.291	31.55
190.2	1902	30.468	30.572	29.413	27.377	32.214	31.657
190.3	1903	30.429	30.55	29.354	28.15	32.095	31.614
190.4	1904	30.512	30.287	29.383	28.297	31.998	31.643
190.5	1905	30.247	30.249	29.506	28.06	32.259	31.693
190.6	1906	30.553	30.68	29.201	28.141	31.903	32.81
190.7	1907	30.357	30.456	29.176	28.099	32.003	32.867
190.8	1908	30.423	30.522	29.275	27.498	32.164	32.936
190.9	1909	30.125	30.856	29.226	27.396	34.671	32.852
191	1910	30.186	30.835	29.374	27.468	34.948	32.76
191.1	1911	30.316	31.009	29.438	27.508	34.821	32.8
191.2	1912	30.35	30.65	29.335	27.478	34.748	32.912
191.3	1913	30.36	31.018	29.418	27.65	35.001	32.97
191.4	1914	30.322	30.909	29.447	27.613	34.746	32.976
191.5	1915	30.668	31.105	29.354	27.625	34.767	32.934
191.6	1916	30.33	30.837	29.377	27.554	34.701	32.879
191.7	1917	30.316	31.019	29.568	27.649	35.08	32.768
191.8	1918	30.275	31.253	29.366	27.611	34.886	32.626
191.9	1919	30.249	30.934	29.491	28.374	34.67	31.571
192	1920	30.344	31.154	29.395	28.211	34.816	35.081
192.1	1921	30.323	31.156	29.594	27.433	34.683	35.015
192.2	1922	30.286	31.076	29.504	27.502	32.406	34.979
192.3	1923	30.386	31.213	29.309	29.042	32.144	35.008
192.4	1924	30.466	31.05	29.457	27.323	33.42	35.136
192.5	1925	30.555	30.613	29.341	27.346	33.072	34.965
192.6	1926	30.385	30.957	29.499	27.428	33.366	31.595
192.7	1927	30.369	31.111	29.454	27.47	31.77	31.674
192.8	1928	30.628	31.28	29.489	27.751	32.103	31.516
192.9	1929	30.561	31.274	29.471	27.513	32.156	32.678
193	1930	30.686	31.041	29.408	27.468	32.181	32.868
193.1	1931	30.495	31.072	29.424	27.639	32.118	32.633
193.2	1932	30.335	30.784	29.491	27.509	32.032	32.639
193.3	1933	30.417	30.978	29.673	27.481	32.327	32.709
193.4	1934	30.552	30.849	29.374	27.443	32.153	32.844
193.5	1935	30.586	30.821	29.451	27.969	32.054	32.79
193.6	1936	30.683	30.905	29.513	27.95	32.409	32.694
193.7	1937	30.612	31.015	29.39	27.523	32.499	31.703
193.8	1938	30.453	31.021	29.518	27.544	32.678	31.81
193.9	1939	30.387	31.072	29.662	27.534	32.441	31.664
194	1940	30.46	31.103	29.655	27.641	32.706	31.608
194.1	1941	30.213	31.043	29.655	27.37	32.701	31.574
194.2	1942	30.316	31.436	29.638	27.543	32.719	31.565
194.3	1943	30.532	31.336	29.614	27.264	32.172	31.684
194.4	1944	30.796	31.214	29.503	27.571	32.862	31.62
194.5	1945	30.399	31.214	29.611	27.524	32.504	31.666
194.6	1946	30.534	31.255	29.412	27.442	32.283	31.61
194.7	1947	30.658	31.34	29.485	27.936	32.609	32.729
194.8	1948	30.483	31.282	29.616	27.469	32.975	32.645
194.9	1949	30.425	31.329	29.744	27.435	33.158	32.665
195	1950	30.459	31.298	29.718	27.526	32.892	32.803
195.1	1951	30.394	31.38	29.502	27.437	32.709	32.711
195.2	1952	30.46	31.381	29.58	27.356	34.161	32.748
195.3	1953	30.516	31.163	29.607	27.298	36.97	32.654
195.4	1954	30.384	31.302	29.738	27.343	35.807	32.734
195.5	1955	30.127	31.119	29.717	27.294	35.48	32.859
195.6	1956	30.426	31.238	29.645	27.329	34.975	32.811
195.7	1957	30.188	31.264	29.57	27.448	34.963	32.918
195.8	1958	30.317	31.277	29.642	27.357	34.894	36.187
195.9	1959	30.576	31.188	29.705	27.371	34.937	36.166
196	1960	30.376	31.02	29.671	27.833	35.15	36.056
196.1	1961	30.546	30.98	29.627	27.221	32.31	36.256
196.2	1962	30.318	31.008	29.57	27.253	32.57	36.091
196.3	1963	30.157	30.9	29.619	27.954	32.606	36.239
196.4	1964	29.94	30.842	29.544	27.207	32.591	36.219
196.5	1965	30.255	31.082	29.69	27.245	32.224	35.145
196.6	1966	30.439	31.382	29.761	27.795	32.119	35.063
196.7	1967	30.325	31.333	29.765	27.369	32.153	35.184
196.8	1968	30.441	31.375	29.767	27.354	31.995	35.004
196.9	1969	29.952	31.192	29.578	27.676	31.635	35.175
197	1970	30.014	31.124	29.605	27.344	31.75	34.938
197.1	1971	30.059	31.256	29.63	27.361	32.038	34.882
197.2	1972	30.03	31.328	29.71	27.292	31.874	34.912
197.3	1973	29.955	31.438	29.554	28.021	32.276	34.895
197.4	1974	29.979	31.137	29.645	27.179	32.35	34.895
197.5	1975	30.252	31.213	29.581	27.883	32.212	34.946
197.6	1976	30.484	31.213	29.425	27.915	32.284	35.053
197.7	1977	30.222	31.333	29.335	27.287	32.314	34.926
197.8	1978	30.45	30.962	29.538	27.327	32.383	34.863
197.9	1979	30.487	30.999	29.734	27.362	32.478	34.842
198	1980	30.521	31.156	29.546	27.348	32.466	34.963
198.1	1981	30.479	30.777	29.682	27.376	32.006	34.981
198.2	1982	30.509	31.214	29.689	27.322	31.833	34.994
198.3	1983	30.665	30.887	29.534	27.293	32.108	34.998
198.4	1984	30.511	31.178	29.608	27.355	32.088	34.867
198.5	1985	30.384	31.117	29.66	27.153	31.973	35.007
198.6	1986	30.431	30.878	29.43	27.214	32.086	35.035
198.7	1987	30.483	31.051	29.546	27.365	32.154	35.859
198.8	1988	30.743	31.049	29.531	27.536	31.955	36.03
198.9	1989	30.739	30.894	29.507	27.492	31.842	36.066
199	1990	30.908	30.826	29.521	27.208	31.705	35.944
199.1	1991	31.022	31.081	29.505	27.193	31.554	36.002
199.2	1992	30.685	31.144	29.524	27.359	31.411	35.858
199.3	1993	30.946	31.088	29.455	27.289	31.646	35.835
199.4	1994	30.413	31.318	29.541	27.294	31.726	35.032
199.5	1995	30.387	30.884	29.618	27.312	31.665	31.39
199.6	1996	30.332	31.054	29.562	27.537	31.702	31.705
199.7	1997	30.473	31.231	29.612	27.604	31.873	31.595
199.8	1998	30.607	31.143	29.499	27.498	31.869	31.42
[truncated: 8,014 more rows]
